# Supplementary material for: Do larger genomes contain more diverse transposable elements?
Source: BMC Evol Biol. 2015 Apr 22;15:69. doi: 10.1186/s12862-015-0339-8 (PMC4438587; doi:10.1186/s12862-015-0339-8)
Supplement: Additional file 1: — TE diversity vs genome size data set. Excel spreadsheet (.xlsx) of the data collected, analyzed and references used. [file 12862_2015_339_MOESM1_ESM.xlsx]

## Sheet: Animals
Species	Common Name	Genome Size(Mb)	Complete Genome?	Tc1/Mariner	Merlin	PIF/Harbinger + ISL2EU	Mutator +Rehavkus	P	hAT	Kolobok	Novosib	Sola1	Sola2	Sola3	PiggyBac	CMC	Transib	Academ	Ginger	Zator	Zisupton	IS3EU	IS4EU	Dada	Helitron	Maverick/Polinton	Crypton	Unknown DNA TE	Gypsy	Copia	BEL/Pao	DIRS	Unknown LTR	ERV1	ERV2	ERV3	ERV4	Unknown ERV	SINE1 7SL	SINE2 tRNA	SINE3 5S	SINE4	Other SINE	Soliton	CRE	NeSL	R4	R2	L1
Xenopus tropicalis	African clawed frog	1700		1	1	1	1		1	1					1										1	1		1		1	1	1	1	1		1				1									1
Anolis carolinensis	Green anole	2200		1					1							1									1	1		1	1	1	1	1		1						1	1				1	1	1		1
Gallus gallus	Chicken	1200		1					1																										1	1				1	1
Mus musculus	Mouse	2800		1					1																									1	1	1			1	1									1
Gorilla gorilla	Gorilla	3500		1					1																			1						1	1	1			1	1									1
Homo sapiens	Human	3200		1	1		1		1						1																			1	1	1			1		1		1						1
Bos taurus	Cow	2860		1					1						1																			1		1				1									1
Pelodiscus sinensis	Soft shell turtle	2210		1					1																									1						1									1
Chelonia mydas	Green turtle	2240		1					1																									1						1									1
Branchiostoma floridae	Lancelet	520		1	1	1	1	1	1	1			1	1	1	1		1	1	1	1		1	1	1	1			1	1	1							1		1	1					1			1
Ornithorhynchus anatinus	Platypus	2300		1					1																				1				1	1	1	1											1		1
Latimeria menadoensis	Indonesian coelacanth	2740		1		1			1	1					1										1	1		1	1			1	1	1									1				1	1	1
Latimeria chalumnae	Coelacanth	2740		1		1		1	1	1		1			1													1	1			1	1	1	1			1		1			1				1	1	1
Danio rerio	Zebrafish	1400		1		1	1	1	1	1					1	1					1		1	1	1	1	1		1	1	1	1	1	1	1	1				1	1		1					1	1
Rattus norvegicus	Norway Brown rat	2750		1					1																			1						1	1	1			1	1									1
Takifugu rubripes	Tiger puffer	400		1		1			1						1									1					1	1	1	1		1						1	1					1	1		1
Tetraodon nigroviridis	Spotted green puffer	400		1					1						1									1					1	1	1	1						1					1			1	1		1
Geospiza magnirostris	Large ground finch	1250					1		1						1	1													1	1				1	1	1				1
Ciona savignyi	Pacific transparent sea squirt	157				1	1	1	1	1		1			1	1		1			1			1	1				1		1								1							1		1	1
Tetranychus urticae	Two-spotted spider mite	89.6		1	1	1	1		1						1	1							1		1	1			1	1																		1	1
Daphnia pulex	water flea	200		1	1		1	1	1			1	1	1	1	1		1		1				1	1	1		1	1	1	1	1											1			1			1
Drosophila suzukii		220.6		1				1							1		1								1				1	1	1
Drosophila simulans		141.8		1				1	1						1		1								1				1	1	1																	1
Drosophila sechellia		166.26		1				1	1						1		1								1				1	1	1																	1
Drosophila yakuba		169.52		1			1	1	1						1		1								1				1	1	1																	1
Drosophila melanogaster	Vinegar fly	180		1			1	1	1						1		1								1				1	1	1																	1
Aedes aegypti	Yellow fever mosquito	1378		1		1		1	1	1		1	1	1	1	1	1			1			1		1		1		1	1	1									1							1		1
Anopheles darlingi	neotropical malaria vector	206.6		1		1	1	1	1						1	1									1	1		1	1	1	1		1		1								1						1
Anopheles gambiae		278		1				1	1						1		1								1				1	1	1									1			1				1		1
Tribolium castaneum	Flour beetle	160		1			1		1	1					1										1	1	1		1	1	1	1															1	1	1
Pediculus humanus	Body louse	110		1																									1																		1
Nasonia vitripennis	Jewel wasp	295		1			1		1	1						1	1								1	1	1	1	1	1	1	1	1															1
Apis mellifera	Honeybee	236		1																										1	1	1																1
Ephestia kuehniella	flour moth	440	No	1		1		1	1						1										1			1	1	1	1		1							1			1		1		1	1	1
Bombyx mori	Silkmoth	530		1		1		1	1			1	1		1	1	1	1		1					1			1	1	1	1	1	1							1			1		1		1	1	1
Acyrthosiphon pisum	Pea aphid	517		1	1	1	1		1			1			1	1	1	1	1						1	1		1	1	1	1		1							1
Heliconius melpomene	Postman butterfly	298		1					1						1										1			1	1	1			1							1							1
Acropora digitifera	coral	419		1		1			1	1				1		1		1											1		1	1								1							1
Strongylocentrotus purpuratus	Purple sea urchin	814		1		1	1	1	1	1			1		1	1	1	1							1	1	1		1		1	1								1								1	1
Caenorhabditis elegans		100		1		1	1		1							1									1			1	1		1								1	1						1
Schistosoma mansoni	blood fluke	363			1		1									1													1		1									1			1					1
Hydra magnipapillata	Hydra	1050		1	1	1	1	1	1	1		1	1	1	1	1	1	1	1	1			1		1	1		1	1	1	1		1										1		1			1	1
Nematostella vectensis	sea anemone	450		1	1	1	1	1	1	1			1	1	1	1		1	1				1	1	1	1	1	1	1	1	1	1	1							1					1			1	1
Trichoplax adhaerens		98		1		1	1		1							1			1						1	1			1		1	1		1													1
Dirofilaria immitis	canine heartworm	95																													1
Ascaris suum	roundworm	273		1	1	1	1		1							1										1		1	1	1	1		1	1	1	1				1			1				1	1	1
Lottia gigantea	owl limpet	384		1	1	1	1	1	1	1		1		1	1			1					1		1	1	1		1	1	1	1							1				1						1
Capitella teleta	polychaete	324		1	1	1		1	1	1		1			1	1		1					1	1	1	1			1	1	1	1											1		1
Helobdella robusta	leech	228		1	1	1	1	1	1				1		1			1		1					1				1	1								1					1		1			1
Pristionchus pacificus	necronemic nematode	169		1			1		1																	1			1		1
Pinctada fucata	pearl oyster	1150		1		1		1				1						1		1					1	1			1		1	1											1						1
Chlamys farreri	Zhikong scallop	1272	No	1																								1	1																				1
Crassostrea gigas	Pacific oyster	637		1	1	1	1		1	1		1	1		1	1				1		1		1	1	1			1		1	1																1	1
Mammuthus primigenius	Mammoth	4700		1					1																											1				1			1						1
Monodelphis domestica	Possum	3600		1					1																			1						1	1				1	1	1		1						1
Pantholops hodgsonii	Tibetan antelope	2750							1																									1		1			1	1									1
Xiphophorus maculatus	platyfish	900		1		1	1		1						1						1				1	1			1		1	1						1									1	1
Culex quinquefasciatus	southern house mosquito	579		1		1	1	1	1			1	1		1		1			1					1				1	1	1									1			1						1
Oncorhynchus mykiss	rainbow trout	2660	No	1		1			1																1	1		1	1			1								1	1		1						1
Schmidtea mediterranea		704.16		1	1		1		1						1	1										1			1		1															1		1	1
Calliphora vicina	blowfly	750	No	1					1							1									1				1		1
Petromyzon marinus	Sea lamprey	2171		1		1			1							1		1		1					1				1		1							1		1
Canis familiaris	Dog	2445		1					1						1																			1		1				1									1
Ficedula albicollis	flycatcher	1130		1					1						1																		1					1					1						1
Ficedula hypoleuca	flycatcher	1130		1					1						1																		1					1					1						1
Felis catus	house cat	2800		1					1																									1	1	1				1									1
Balaenoptera acutorostrata scammoni	North Pacific minke whale	2440		1			1		1						1										1				1					1	1	1			1	1	1						1		1
Adineta vaga	bdelloid rotifer	244		1	1	1	1		1	1			1	1	1	1			1	1					1		1	1	1															1			1	1
Neoceratodus forsteri	Australian lungfish	50000	No			1			1									1								1			1			1						1					1						1
Aneides flavipunctatus		44000	No	1		1			1																1	1		1	1	1		1		1	1	1							1						1
Batrachoseps nigriventris		25000	No			1	1		1						1	1									1	1			1			1		1									1						1
Eurycea tynerensis		25000	No	1		1			1							1									1	1	1		1	1		1		1		1							1						1
Desmognathus ochrophaeus		15000	No			1		1	1							1									1	1			1	1		1		1		1							1						1
Bolitoglossa rostrata		47000	No			1																			1				1	1		1		1		1							1						1
Bolitoglossa occidentalis		43000	No	1		1																			1	1			1	1		1		1		1							1						1
				Tc1/Mariner	Merlin	PIF/Harbinger + ISL2EU	Mutator +Rehavkus	P	hAT	Kolobok	Novosib	Sola1	Sola2	Sola3	PiggyBac	CMC	Transib	Academ	Ginger	Zator	Zisupton	IS3EU	IS4EU	Dada	Helitron	Maverick/Polinton	Crypton	Unknown DNA TE	Gypsy	Copia	BEL/Pao	DIRS	Unknown LTR	ERV1	ERV2	ERV3	ERV4	Unknown ERV	SINE1 7SL	SINE2 tRNA	SINE3 5S	SINE4	Other SINE	Soliton	CRE	NeSL	R4	R2	L1
			75	66	16	37	31	24	66	17		12	11	8	42	29	13	15	6	11	4	1	8	9	45	30	9	22	57	36	41	29	16	28	15	21		9	10	35	9		30	1	7	8	19	24	51
				0.88	0.213	0.493	0.413	0.32	0.88	0.2267	0	0.16	0.1467	0.1067	0.56	0.3867	0.1733	0.2	0.08	0.1467	0.053	0.013	0.1067	0.12	0.6	0.4	0.12	0.293	0.76	0.48	0.5467	0.3867	0.2133	0.3733	0.2	0.28	0	0.12	0.1333	0.4667	0.12	0	0.4	0.0133	0.0933	0.1067	0.2533	0.32	0.68
Species	Common Name	Genome Size(Mb)	Complete Genome?	Tc1/Mariner	Merlin	PIF/Harbinger + ISL2EU	Mutator +Rehavkus	P	hAT	Kolobok	Novosib	Sola1	Sola2	Sola3	PiggyBac	CMC	Transib	Academ	Ginger	Zator	Zisupton	IS3EU	IS4EU	Dada	Helitron	Maverick/Polinton	Crypton	Unknown DNA TE	Gypsy	Copia	BEL/Pao	DIRS	Unknown LTR	ERV1	ERV2	ERV3	ERV4	Unknown ERV	SINE1 7SL	SINE2 tRNA	SINE3 5S	SINE4	Other SINE	Soliton	CRE	NeSL	R4	R2	L1
Not Enough Data
Oikopleura dioica		70
Ciona intestinalis	Sea squirt	173		1	1			1	1						1											1			1
Pan troglodytes	Chimpanzee	3000?		1?			1?		1?						1?																			1	1				1				1						1
Pongo pygmaeus abelii	Orangutan	3080																																					1				1						1
Macropus eugenii	Tammar wallaby	2900																																									1
Sus scrofa	pig	2812																																1	1	1
Taeniopygia guttata	Zebra finch	1200		?					?																										1					1								1
Pan paniscus	Bonobo	2700		1					1																									1	1	1			1	1			1						1
Bos grunniens	Yak	2657
Heterocephalus glaber	Naked mole rat	2660
Equus caballus	Horse	2680		1																														1	1	1				1			1						1
Ailuropoda melanoleura	Giant panda	2300																																						1									1
Gadus morhua	Atlantic cod	830
Callorhinchus milii	Elephant shark	910
Falco peregrinus	Peregrine falcon	~1200
Falco cherrug		~1200
Anas platyrhynchos	Mallard duck	1100
Sarcophilus harrisii	Tasmanian devil	3170							1
Ara macao	Scarlet macaw	1035							1						1																				1	1				1			1
Meleagris gallopavo	Turkey	1100																											1
Nasonia giraulti		?
Nasonia longicornis		?
Solenopsis invicta	Fire ant	396.1
Plutella xylostella		394
Camponotus floridanus		240
Harpegnathos saltator		330
Atta cephalotes	leafcutter ant	300
Acromyrmex echinatior		335
Linepithema humile	Argentine ant	250.8
Pogonomyrmex barbatus	Red Harvester Ant	263.2		1		1	1		1						1	1												1	1	1	1	1						1					1					1
Trichinella spiralis		71																	1																													1
Brugia malayi		90
Echinococcus multilocularis		?
Echinococcus granulosis		151.6
Taenia solium		?
Hymenolepis microstoma		?
Amphimedon queenslandica	demosponge	130
Meloidogyne incognita		86
Meloidogyne hapla	arrow worm	54
Botryllus schlosseri		725
Sus scrofa Wuzhishan	chinese mini pig	2500
Thunnus orientalis	bluefin tuna	800
Macaca mulatta	rhesus monkey	2870																																	1				1	1			1						1
Clonorchis sinensis	liver fluke	644
Heterorhabditis bacteriophora	entomopathogenic nematode	77		1
Loa loa	African eyeworm	91.4		1																					1						1
Wuchereria bancrofti	filarial worm	81.5		1																											1
Schistosoma japonicum	parasitic flatworm	436.7																											1		1
Dendroctonus ponderosae	mountain pine beetle	208		1		1	1		1						1													1	1	1	1												1		1				1
Drosophila erecta		146.7		1																					1				1		1
Drosophila ananassae		198.86		1			1		1	1					1	1	1								1	1			1	1	1							1
Drosophila virilis		361.86		1																					1				1		1
Drosophila persimilis		192.34																							1	1		1	1	1	1
Drosophila willistoni		220.05		1		1			1						1	1	1								1				1	1	1
Drosophila mojavensis		179.3															1								1				1	1	1
Drosophila grimshawi		239.61		1																					1				1	1	1
Drosophila pseudoobscura		172.128		1					1																1				1	1	1
Equus asinus		4029.36
Equus ferus przewalksii		?
Caenorhabditis briggsae		104		1	1		1		1							1									1				1		1	1														1
Alligator sinensis	Chinese alligator	2300		1		1			1																												1
Pteropus alecto	black flying fox	2030
Myotis davidii	David's Myotis	2090
Myotis brandtii	Brandt's bat	2052
Columbia livia	rock pigeon	1300
Panthera leo	lion	2885.1
Panthera tigris	Bengal tiger	2523.24
Panthera uncia	snow leopard	3462.12
Sus barbatus		?
Sus verrucosus		?
Sus celebensis		?
Sus cebifrons		?
Phacocoerus africanus		?
Sus scrofa (wild)		?
Haemonchus contortus	barbers pole worm	320		1												1													1	1	1												1
Chrysemys picta bellii	western painted turtle	2770		1		1			1						1											1			1			1				1	1	1					1				1		1
Cricetulus griseus	chinese hamster	2400
Mesobuthus martensii	Chinese scorpion	1323.73		1		1	1	1	1	1		1?				1	1	1	1	1			1		1				1	1	1	1															1	1
Balaenoptera physalus	fin whale	2440
Neophocaena phocaenoides	finless porpoise	?
Python molurus bivittatus	Burmese python	1440		1					1						1											1		1	1	1		1						1		1	1						1		1
Ophiophagus hannah	king cobra	1475		1					1						1	1												1	1	1	1	1						1			1								1
Mnemiopsis leidyi	comb jelly	156							1							1												2			1							1					1		1				1
Bubalus bubalis	water buffalo	No genome size		1					1																1				1					1	1	1				1									1
Lipotes vexillifer	Yangtze river dolphin	3910
Survey Sequencing/BACs
Oreochromis niloticus	tilapia	927.38	No	1					1																				1		1
Perimyotis subflavus		2260	No
Nycticeius humeralis		2420	No
Myotis austroriparius		3260	No
Lasiurus borealis		2560	No
Corynorhinus rafinesquii		2420	No
Artibeus lituratus		2700	No
Mayetiola destructor	Hessian fly	158	No	1					1						1
Manduca sexta	tobacco hornworm	500	No	1																									1	1										1			1
Heliothis virescens	tobacco budworm	404	No																										1
Heliconius erato	red postman	395	No	1																					1				1
Dicentrarchus labrax	european sea bass	1530	No
Diabrotica virgifera virgifera		2580	No																												1
Cyprinus carpio	Common carp	1700	No
Agkistrodon contortrix	Copperhead	1350	No	1					1																			1	1			1		1	1					1			1				1		1
Penaeus monodon	Black tiger shrimp	2170	No						1																			2	1	1		1						1
[truncated: 32 more columns]

## Sheet: Plants
Species	Common Name	Genome Size(Mb)	Complete Genome?	Tc1/Mariner	Merlin	PIF/Harbinger + ISL2EU	Mutator +Rehavkus	P	hAT	Kolobok	Novosib	Sola1	Sola2	Sola3	PiggyBac	CMC	Transib	Academ	Ginger	Zator	Zisupton	IS3EU	IS4EU	Dada	Helitron	Maverick/Polinton	Crypton	Unknown DNA TE	Gypsy	Copia	BEL/Pao	DIRS	Unknown LTR	ERV1	ERV2	ERV3	ERV4	Unknown ERV	SINE1 7SL	SINE2 tRNA	SINE3 5S	SINE4	Other SINE	Soliton	CRE	NeSL	R4	R2	L1
Brachypodium distachyon	Purple false brome	272		1		1	1		1							1									1				1	1			1							1									1
Oryza brachyantha		261		1		1	1		1							1									1				1	1			1										1
Oryza sativa indica	rice	466		1		1	1		1							1									1				1	1										1			1						1
Zea mays	corn	2300		1		1	1		1							1									1				1	1			1							1									1
Sorghum bicolor	sorghum	730		1		1	1		1							1									1			1	1	1			1							1									1
Setaria italica	foxtail millet	510		1		1	1		1							1									1				1	1			1										1						1
Citrus clementina	clementine	367		1		1	1		1							1									1				1	1			1																1
Arabidopsis thaliana	thale cress	157		1		1	1		1							1									1				1	1			1							1			1						1
Medicago truncatula	barrel medic	526		1		1	1		1							1									1			1	1	1			1							1									1
Solanum lycopersicum	tomato	900		1		1	1		1							1									1			1	1	1			1							1
Glycine max	soybean	1115		1		1	1		1							1									1				1	1																			1
Cucumis sativus	cucumber	880				1	1		1							1												1	1	1			1										1						1
Citrus Carrizo		367		1			1		1							1													1	1													1
Juglans regia	walnut	606	No	1		1	1		1						1	1												2	1	1			1										1
Silene latifolia	white campion	2925	No				1									1													1	1
Amborella trichopoda	early branching shrub	870				1	1		1							1									1			1	1	1			1										1						1
Phalaenopsis equestris	orchid	1600	No	1		1	1		1							1									1				1	1													1
Phyllostachys pubescens	bamboo	2325	No				1		1							1									1			2	1	1			1
Amaranthus tuberculatus	waterhemp	675	No	1			1		1							1												2	1	1													1
Nelumbo nucifera	sacred lotus	929				1	1		1							1									1			1	1	1			1										1
Pisum sativum	pea	4300	No				1									1													1	1			1
Epimedium sagittatum	barrenwort	4496	No				1		1							1												1	1	1			1										1						1
Aphyllanthes monspeliensis		636	No	1		1	1		1																			1	1	1
Lomandra longifolia		1125	No			1	1		1							1													1	1			1
Sansevieria trifasciata		1223	No	1			1		1							1													1	1
Asparagus officinalis		1335	No	1		1	1		1							1												1	1	1			1
Ledebouria cf. cordifolia		8655	No				1		1							1													1	1			1
Dichelostemma ida-maia		9144	No	1			1		1							1													1	1			1
Agapanthus africanus		10245	No													1													1	1
Allium fistulosum		12910	No			1	1									1													1	1
Haworthia cymbiformis		14866	No	1			1		1							1													1	1
Hosta ventricosa		19169	No						1																				1	1			1
Scadoxus cinnabarinus		21614	No				1									1													1	1			1
Fragaria vesca	woodland strawberry	240		1		1	1		1							1									1				1	1			1							1									1
Malus domestica	apple	742.3		1		1	1		1							1									1				1	1										1									1
Linum usitatissimum	flax	373		1		1	1	1	1							1									1				1	1		1	1										1						1
Populus trichocarpa	black cottonwood	550					1		1	1						1									1	1			1	1										1									1
Vitis vinifera	grape vine	504.6				1	1		1							1									1				1	1																			1
Selaginella moellendorffii		106			1				1			1													1			1	1	1			1																1
Nicotiana sp	tobacco	2650				1	1		1							1									1			1	1	1			1										1						1
Aegilops tauschii		4360		1		1			1							1									1				1	1			1										1
Triticum urartu		4940		1		1			1							1									1				1	1			1										1
Triticum aestivum		17000		1		1	1		1							1									1			2	1	1			1							1									1
Hordeum vulgare	barley	5100		1		1	1		1							1									1			2	1	1			1																1
Musa acuminata	banana A genome	611							1																1			1	1	1																			1
Cucumis melo	melon	450		1		1	1		1							1									1				1	1
Panicum virgatum	switchgrass	1600	No	1		1	1		1							1													1	1													1						1
Citrus sinensis	chinese orange	367				1	1		1							1									1				1	1			1
Arabidopsis lyrata		207		1		1	1		1							1									1				1	1			1							1			1						1
Gossypium raimondii	cotton	880		1		1	1	1	1			1				1	1								1	1		1	1	1	1		1										1						1
Brassica rapa	rapeseed	283.8		1		1	1		1							1									1			1	1	1			1										1						1
Pyrus bretschneideri	pear	527		1		1	1		1							1									1				1	1			1										1						1
Hevea brasiliensis	rubber tree	2150					1		1							1									1			1	1	1													1						1
Azadirachta indica	neem	383.15				1	1	1	1							1									1				1	1			1										1
Saccharum sp.	sugarcane	1000	No	1		1	1		1							1									1			1	1	1			1										1						1
Coffea canephora	coffee	710	No	1		1		1	1							1									1		1		1	1	1		1															1	1
Secale cereale	rye	7917	No				1									1													1	1													1
Spartina maritima		1850	No	1		1	1		1							1													1	1													1						1
Theobroma grandiflorum		498.78		1		1	1		1							1													1	1			1																1
Herrania balaensis		400.98		1		1	1		1							1													1	1			1																1
Phyllostachys heterocycla	moso bamboo	2029.35				1	1		1							1									1			1	1	1			1										1
Theobroma cacao	coco	420.54		1		1	1		1							1													1	1			1																1
Helianthus annuus	sunflower	3500		1		1	1		1							1									1			1	1	1			1
Brassica oleracea		630		1		1	1		1							1									1				1	1			1							1									1
Populus euphratica	desert poplar	577.42				1	1		1	1						1									1	1			1	1													1						1
Actinidia chinensis	kiwifruit	758		1		1	1	1	1	1						1									1			1	1	1	1		1	1	1	1					1		2						1
Morus notabilis	mulberry tree	357		1		1			1							1									1	1		1	1	1			1										1
Beta vulgaris	sugar beet	567		1		1	1		1							1									1				1	1													1						1
Picea glauca	white pine	15795	No				1		1							1									1				1	1																			1
Lindenbergia philippensis		450	No				1									1													1	1			1										1
Schwalbea americana		560	No	1			1		1							1									1				1	1			1										1
Orobanche pancicii		3170	No			1	1		1							1									1				1	1			1										1
Orobanche crenata		2780	No				1		1							1									1				1	1			1										1
Orobanche gracilis (Austria)		2050	No	1		1	1		1							1													1	1			1										1
Orobanche cumana		1825	No				1		1							1									1				1	1													1
Phelipanche lavandulacea		4367	No				1		1							1									1				1	1													1
Phelipanche ramosa		4607	No	1			1		1							1									1				1	1			1										1
Phelipanche purpurea ssp bohemica		4323	No				1									1									1				1	1			1										1
Phoenix dactylifera	datepalm	658				1	1		1							1									1			1	1	1			1
Carica papaya	papaya	372		1			1									1												3	1	1													1						1
				Tc1/Mariner	Merlin	PIF/Harbinger + ISL2EU	Mutator +Rehavkus	P	hAT	Kolobok	Novosib	Sola1	Sola2	Sola3	PiggyBac	CMC	Transib	Academ	Ginger	Zator	Zisupton	IS3EU	IS4EU	Dada	Helitron	Maverick/Polinton	Crypton	Unknown DNA TE	Gypsy	Copia	BEL/Pao	DIRS	Unknown LTR	ERV1	ERV2	ERV3	ERV4	Unknown ERV	SINE1 7SL	SINE2 tRNA	SINE3 5S	SINE4	Other SINE	Soliton	CRE	NeSL	R4	R2	L1
			80	48	1	53	72	5	71	3		2			1	76	1								53	4	1	34	80	80	3	1	54	1	1	1				13	1		42					1	40
				0.6	0.0125	0.6625	0.9	0.0625	0.8876	0.0375	0	0.025	0	0	0.0125	0.95	0.0125	0	0	0	0	0	0	0	0.6625	0.05	0.0125	0.3375	1	1	0.0375	0.0125	0.675	0.0125	0.0125	0.0125	0	0	0	0.1625	0.0125	0	0.525	0	0	0	0	0.0125	0.5
Resources
2013ChenandHuetal	MITEs
http://genomevolution.org/wiki/index.php/Sequenced_plant_genomes
Species	Common Name	Genome Size(Mb)	Complete Genome?	Tc1/Mariner	Merlin	PIF/Harbinger + ISL2EU	Mutator +Rehavkus	P	hAT	Kolobok	Novosib	Sola1	Sola2	Sola3	PiggyBac	CMC	Transib	Academ	Ginger	Zator	Zisupton	IS3EU	IS4EU	Dada	Helitron	Maverick/Polinton	Crypton	Unknown DNA TE	Gypsy	Copia	BEL/Pao	DIRS	Unknown LTR	ERV1	ERV2	ERV3	ERV4	Unknown ERV	SINE1 7SL	SINE2 tRNA	SINE3 5S	SINE4	Other SINE	Soliton	CRE	NeSL	R4	R2	L1
Not Enough Data
Cicer arietinum	chickpea	738																											1	1			1
Picea abies	Norway spruce	19600																											1	1			1																1
Capsella rubella		134.8
Jatropha curcas		285.86
Thellungiella salsuginea		260
Prunus persica	peach	265
Solanum tuberosum	potato	844
Physcomitrella patens		480
Utricularia gibba		77
Citrullus lanatus	watermelon	425
Ricinus communis	castor bean	320
Cannabis sativa	marijuana	534
Cajanus cajan	pigeonpea	833.07
Betula nana	dwarf birch	450
Eutrema salsugineum		241
Prunus mume		280
Elaeis guineensis	oil palm	1824							1							1													1	1			1
Elaeis oleifera		1816
Genlisea aurea		63.6
Glycine soja		1130.52																											1	1
Musa balbisiana	banana B genome	562							1																			1	1	1
Dianthus caryophyllus	carnation	622							1							1													1														1						1
Fragaria ananassa	cultivated strawberry	714
Fragaria iinumae		221
Fragaria nipponica		208
Fragaria nubicola		202
Fragaria orientalis		349.3
Survey Sequencing/BACs
Pinus taeda	Loblolly pine	21700	No	1		1	1		1							1									1			1	1	1			1																1
Allium cepa	onion	16400	No
Quercus robur	oak	740	No
Taxus marei		10000	No
Taxodium distichum	bald cypress	9731	No
Camellia sinensis	tea plant	4000	No
Arachis duranensis	peanut relative	1245-1435	No																										1	1
Miscanthus giganteus			No
Asclepias syriaca	milkweed	820	No
Gossypium hirsutum L.	upland cotton	2347	No			1	1									1												1	1	1																			1
[truncated: 31 more columns]

## Sheet: Viridiplantae
Species	Common Name	Genome Size(Mb)	Complete Genome?	Tc1/Mariner	Merlin	PIF/Harbinger + ISL2EU	Mutator +Rehavkus	P	hAT	Kolobok	Novosib	Sola1	Sola2	Sola3	PiggyBac	CMC	Transib	Academ	Ginger	Zator	Zisupton	IS3EU	IS4EU	Dada	Helitron	Maverick/Polinton	Crypton	Unknown DNA TE	Gypsy	Copia	BEL/Pao	DIRS	Unknown LTR	ERV1	ERV2	ERV3	ERV4	Unknown ERV	SINE1 7SL	SINE2 tRNA	SINE3 5S	SINE4	Other SINE	Soliton	CRE	NeSL	R4	R2	L1
Brachypodium distachyon	Purple false brome	272		1		1	1		1							1									1				1	1			1							1									1
Oryza brachyantha		261		1		1	1		1							1									1				1	1			1										1
Oryza sativa indica	rice	466		1		1	1		1							1									1				1	1										1			1						1
Zea mays	corn	2300		1		1	1		1							1									1				1	1			1							1									1
Sorghum bicolor	sorghum	730		1		1	1		1							1									1			1	1	1			1							1									1
Setaria italica	foxtail millet	510		1		1	1		1							1									1				1	1			1										1						1
Citrus clementina	clementine	367		1		1	1		1							1									1				1	1			1																1
Arabidopsis thaliana	thale cress	157		1		1	1		1							1									1				1	1			1							1			1						1
Medicago truncatula	barrel medic	526		1		1	1		1							1									1			1	1	1			1							1									1
Solanum lycopersicum	tomato	900		1		1	1		1							1									1			1	1	1			1							1
Glycine max	soybean	1115		1		1	1		1							1									1				1	1																			1
Cucumis sativus	cucumber	880				1	1		1							1												1	1	1			1										1						1
Citrus Carrizo		367		1			1		1							1													1	1													1
Juglans regia	walnut	606	No	1		1	1		1						1	1												2	1	1			1										1
Silene latifolia	white campion	2925	No				1									1													1	1
Amborella trichopoda	early branching shrub	870				1	1		1							1									1			1	1	1			1										1						1
Phalaenopsis equestris	orchid	1600	No	1		1	1		1							1									1				1	1													1
Phyllostachys pubescens	bamboo	2325	No				1		1							1									1			2	1	1			1
Amaranthus tuberculatus	waterhemp	675	No	1			1		1							1												2	1	1													1
Nelumbo nucifera	sacred lotus	929				1	1		1							1									1			1	1	1			1										1
Pisum sativum	pea	4300	No				1									1													1	1			1
Epimedium sagittatum	barrenwort	4496	No				1		1							1												1	1	1			1										1						1
Aphyllanthes monspeliensis		636	No	1		1	1		1																			1	1	1
Lomandra longifolia		1125	No			1	1		1							1													1	1			1
Sansevieria trifasciata		1223	No	1			1		1							1													1	1
Asparagus officinalis		1335	No	1		1	1		1							1												1	1	1			1
Ledebouria cf. cordifolia		8655	No				1		1							1													1	1			1
Dichelostemma ida-maia		9144	No	1			1		1							1													1	1			1
Agapanthus africanus		10245	No													1													1	1
Allium fistulosum		12910	No			1	1									1													1	1
Haworthia cymbiformis		14866	No	1			1		1							1													1	1
Hosta ventricosa		19169	No						1																				1	1			1
Scadoxus cinnabarinus		21614	No				1									1													1	1			1
Fragaria vesca	woodland strawberry	240		1		1	1		1							1									1				1	1			1							1									1
Malus domestica	apple	742.3		1		1	1		1							1									1				1	1										1									1
Linum usitatissimum	flax	373		1		1	1	1	1							1									1				1	1		1	1										1						1
Populus trichocarpa	black cottonwood	550					1		1	1						1									1	1			1	1										1									1
Vitis vinifera	grape vine	504.6				1	1		1							1									1				1	1																			1
Selaginella moellendorffii		106			1				1			1													1			1	1	1			1																1
Nicotiana sp	tobacco	2650				1	1		1							1									1			1	1	1			1										1						1
Aegilops tauschii		4360		1		1			1							1									1				1	1			1										1
Triticum urartu		4940		1		1			1							1									1				1	1			1										1
Triticum aestivum		17000		1		1	1		1							1									1			2	1	1			1							1									1
Hordeum vulgare	barley	5100		1		1	1		1							1									1			2	1	1			1																1
Musa acuminata	banana A genome	611							1																1			1	1	1																			1
Cucumis melo	melon	450		1		1	1		1							1									1				1	1
Panicum virgatum	switchgrass	1600	No	1		1	1		1							1													1	1													1						1
Citrus sinensis	chinese orange	367				1	1		1							1									1				1	1			1
Arabidopsis lyrata		207		1		1	1		1							1									1				1	1			1							1			1						1
Gossypium raimondii	cottom	880		1		1	1	1	1			1				1	1								1	1		1	1	1	1		1										1						1
Brassica rapa	rapeseed	283.8		1		1	1		1							1									1			1	1	1			1										1						1
Pyrus bretschneideri	pear	527		1		1	1		1							1									1				1	1			1										1						1
Hevea brasiliensis	rubber tree	2150					1		1							1									1			1	1	1													1						1
Azadirachta indica	neem	383.15				1	1	1	1							1									1				1	1			1										1
Saccharum sp.	sugarcane	1000	No	1		1	1		1							1									1			1	1	1			1										1						1
Coffea canephora	coffee	710	No	1		1		1	1							1									1		1		1	1	1		1															1	1
Secale cereale	rye	7917	No				1									1													1	1													1
Spartina maritima		1850	No	1		1	1		1							1													1	1													1						1
Theobroma grandiflorum		498.78		1		1	1		1							1													1	1			1																1
Herrania balanensis		400.98		1		1	1		1							1													1	1			1																1
Phyllostachys heterocycla	moso bamboo	2029.35				1	1		1							1									1			1	1	1			1										1
Theobroma cacao	coco	420.54		1		1	1		1							1													1	1			1																1
Helianthus annuus	sunflower	3500		1		1	1		1							1									1			1	1	1			1
Brassica oleracea		630		1		1	1		1							1									1				1	1			1							1									1
Populus euphratica	desert poplar	577.42				1	1		1	1						1									1	1			1	1													1						1
Actinidia chinensis	kiwifruit	758		1		1	1	1	1	1						1									1			1	1	1	1		1	1	1	1					1		2						1
Morus notabilis	mulberry tree	357		1		1			1							1									1	1		1	1	1			1										1
Beta vulgaris	sugar beet	567		1		1	1		1							1									1				1	1													1						1
Picea glauca	white pine	15795	No				1		1							1									1				1	1																			1
Lindenbergia philippensis		450	No				1									1													1	1			1										1
Schwalbea americana		560	No	1			1		1							1									1				1	1			1										1
Orobanche pancicii		3170	No			1	1		1							1									1				1	1			1										1
Orobanche crenata		2780	No				1		1							1									1				1	1			1										1
Orobanche gracilis (Austria)		2050	No	1		1	1		1							1													1	1			1										1
Orobanche cumana		1825	No				1		1							1									1				1	1													1
Phelipanche lavandulacea		4367	No				1		1							1									1				1	1													1
Phelipanche ramosa		4607	No	1			1		1							1									1				1	1			1										1
Phelipanche purpurea ssp bohemica		4323	No				1									1									1				1	1			1										1
Phoenix dactylifera	datepalm	658				1	1		1							1									1			1	1	1			1
Carica papaya	papaya	372		1			1									1												3	1	1													1						1
Ostreococcus tauri		12.6		1		1			1																			1		1
Bathycoccus prasinos		15
Micromonas sp. RCC299		20.9								1
Micromonas pusilla		21.9
Coccomyxa subellipsoidea		48.8														1												1	1														1					1	1
Chlorella variabilis		46.2									1								1					1					1	1				1															1
Volvox carteri		138														1													1	1		1											1						1
Chlamydomonas reinhardtii		118		1				1	1		1					1									1			2	1	1		1								1									1
Archaeplastida
Brachypodium distachyon	Purple false brome	272		1		1	1		1							1									1				1	1			1							1									1
Oryza brachyantha		261		1		1	1		1							1									1				1	1			1										1
Oryza sativa indica	rice	466		1		1	1		1							1									1				1	1										1			1						1
Zea mays	corn	2300		1		1	1		1							1									1				1	1			1							1									1
Sorghum bicolor	sorghum	730		1		1	1		1							1									1			1	1	1			1							1									1
Setaria italica	foxtail millet	510		1		1	1		1							1									1				1	1			1										1						1
Citrus clementina	clementine	367		1		1	1		1							1									1				1	1			1																1
Arabidopsis thaliana	thale cress	157		1		1	1		1							1									1				1	1			1							1			1						1
Medicago truncatula	barrel medic	526		1		1	1		1							1									1			1	1	1			1							1									1
Solanum lycopersicum	tomato	900		1		1	1		1							1									1			1	1	1			1							1
Glycine max	soybean	1115		1		1	1		1							1									1				1	1																			1
Cucumis sativus	cucumber	880				1	1		1							1												1	1	1			1										1						1
Citrus Carrizo		367		1			1		1							1													1	1													1
Juglans regia	walnut	606	No	1		1	1		1						1	1												2	1	1			1										1
Silene latifolia	white campion	2925	No				1									1													1	1
Amborella trichopoda	early branching shrub	870				1	1		1							1									1			1	1	1			1										1						1
Phalaenopsis equestris	orchid	1600	No	1		1	1		1							1									1				1	1													1
Phyllostachys pubescens	bamboo	2325	No				1		1							1									1			2	1	1			1
Amaranthus tuberculatus	waterhemp	675	No	1			1		1							1												2	1	1													1
Nelumbo nucifera	sacred lotus	929				1	1		1							1									1			1	1	1			1										1
Pisum sativum	pea	4300	No				1									1													1	1			1
Epimedium sagittatum	barrenwort	4496	No				1		1							1												1	1	1			1										1						1
Aphyllanthes monspeliensis		636	No	1		1	1		1																			1	1	1
Lomandra longifolia		1125	No			1	1		1							1													1	1			1
Sansevieria trifasciata		1223	No	1			1		1							1													1	1
Asparagus officinalis		1335	No	1		1	1		1							1												1	1	1			1
Ledebouria cf. cordifolia		8655	No				1		1							1													1	1			1
Dichelostemma ida-maia		9144	No	1			1		1							1													1	1			1
Agapanthus africanus		10245	No													1													1	1
Allium fistulosum		12910	No			1	1									1													1	1
Haworthia cymbiformis		14866	No	1			1		1							1													1	1
Hosta ventricosa		19169	No						1																				1	1			1
Scadoxus cinnabarinus		21614	No				1									1													1	1			1
Fragaria vesca	woodland strawberry	240		1		1	1		1							1									1				1	1			1							1									1
Malus domestica	apple	742.3		1		1	1		1							1									1				1	1										1									1
Linum usitatissimum	flax	373		1		1	1	1	1							1									1				1	1		1	1										1						1
Populus trichocarpa	black cottonwood	550					1		1	1						1									1	1			1	1										1									1
Vitis vinifera	grape vine	504.6				1	1		1							1									1				1	1																			1
Selaginella moellendorffii		106			1				1			1													1			1	1	1			1																1
Nicotiana sp	tobacco	2650				1	1		1							1									1			1	1	1			1										1						1
Aegilops tauschii		4360		1		1			1							1									1				1	1			1										1
Triticum urartu		4940		1		1			1							1									1				1	1			1										1
Triticum aestivum		17000		1		1	1		1							1									1			2	1	1			1							1									1
Hordeum vulgare	barley	5100		1		1	1		1							1									1			2	1	1			1																1
Musa acuminata	banana A genome	611							1																1			1	1	1																			1
Cucumis melo	melon	450		1		1	1		1							1									1				1	1
Panicum virgatum	switchgrass	1600	No	1		1	1		1							1													1	1													1						1
Citrus sinensis	chinese orange	367				1	1		1							1									1				1	1			1
Arabidopsis lyrata		207		1		1	1		1							1									1				1	1			1							1			1						1
Gossypium raimondii	cottom	880		1		1	1	1	1			1				1	1								1	1		1	1	1	1		1										1						1
Brassica rapa	rapeseed	283.8		1		1	1		1							1									1			1	1	1			1										1						1
Pyrus bretschneideri	pear	527		1		1	1		1							1									1				1	1			1										1						1
Hevea brasiliensis	rubber tree	2150					1		1							1									1			1	1	1													1						1
Azadirachta indica	neem	383.15				1	1	1	1							1									1				1	1			1										1
Saccharum sp.	sugarcane	1000	No	1		1	1		1							1									1			1	1	1			1										1						1
Coffea canephora	coffee	710	No	1		1		1	1							1									1		1		1	1	1		1															1	1
Secale cereale	rye	7917	No				1									1													1	1													1
Spartina maritima		1850	No	1		1	1		1							1													1	1													1						1
Theobroma grandiflorum		498.78		1		1	1		1							1													1	1			1																1
Herrania balanensis		400.98		1		1	1		1							1													1	1			1																1
Phyllostachys heterocycla	moso bamboo	2029.35				1	1		1							1									1			1	1	1			1										1
Theobroma cacao	coco	420.54		1		1	1		1							1													1	1			1																1
Helianthus annuus	sunflower	3500		1		1	1		1							1									1			1	1	1			1
Brassica oleracea		630		1		1	1		1							1									1				1	1			1							1									1
Populus euphratica	desert poplar	577.42				1	1		1	1						1									1	1			1	1													1						1
Actinidia chinensis	kiwifruit	758		1		1	1	1	1	1						1									1			1	1	1	1		1	1	1	1					1		2						1
Morus notabilis	mulberry tree	357		1		1			1							1									1	1		1	1	1			1										1
Beta vulgaris	sugar beet	567		1		1	1		1							1									1				1	1													1						1
Picea glauca	white pine	15795	No				1		1							1									1				1	1																			1
Lindenbergia philippensis		450	No				1									1													1	1			1										1
Schwalbea americana		560	No	1			1		1							1									1				1	1			1										1
Orobanche pancicii		3170	No			1	1		1							1									1				1	1			1										1
Orobanche crenata		2780	No				1		1							1									1				1	1			1										1
Orobanche gracilis (Austria)		2050	No	1		1	1		1							1													1	1			1										1
Orobanche cumana		1825	No				1		1							1									1				1	1													1
Phelipanche lavandulacea		4367	No				1		1							1									1				1	1													1
Phelipanche ramosa		4607	No	1			1		1							1									1				1	1			1										1
Phelipanche purpurea ssp bohemica		4323	No				1									1									1				1	1			1										1
Phoenix dactylifera	datepalm	658				1	1		1							1									1			1	1	1			1
Carica papaya	papaya	372		1			1									1												3	1	1													1						1
Ostreococcus tauri		12.6		1		1			1																			1		1
Bathycoccus prasinos		15
Micromonas sp. RCC299		20.9								1
Micromonas pusilla		21.9
Coccomyxa subellipsoidea		48.8														1												1	1														1					1	1
Chlorella variabilis		46.2									1								1					1					1	1				1															1
Volvox carteri		138														1													1	1		1											1						1
Chlamydomonas reinhardtii		118		1				1	1		1					1									1			2	1	1		1								1									1
Prophyridium purpureum		19.7		1					1																								1	1		1			1	1									1
[truncated: 30 more columns]

## Sheet: Protists
Species	Common Name	Genome Size(Mb)	Complete Genome?	Tc1/Mariner	Merlin	PIF/Harbinger + ISL2EU	Mutator +Rehavkus	P	hAT	Kolobok	Novosib	Sola1	Sola2	Sola3	PiggyBac	CMC	Transib	Academ	Ginger	Zator	Zisupton	IS3EU	IS4EU	Dada	Helitron	Maverick/Polinton	Crypton	Unknown DNA TE	Gypsy	Copia	BEL/Pao	DIRS	Unknown LTR	ERV1	ERV2	ERV3	ERV4	Unknown ERV	SINE1 7SL	SINE2 tRNA	SINE3 5S	SINE4	Other SINE	Soliton	CRE	NeSL	R4	R2	L1
Ostreococcus tauri		12.6		1		1			1																			1		1
Bathycoccus prasinos		15
Micromonas sp. RCC299		20.9								1
Micromonas pusilla		21.9
Coccomyxa subellipsoidea		48.8														1												1	1														1					1	1
Chlorella variabilis		46.2									1								1					1					1	1				1															1
Volvox carteri		138														1													1	1		1											1						1
Chlamydomonas reinhardtii		118		1				1	1		1					1									1			2	1	1		1								1									1
Trypanosoma brucei		35																														1													1
Trypanosoma cruzi		108.55																														1													1
Dictyostelium discoideum	social amoeba	34														1			1										1			1																	1
Entamoeba dispar		22.96		1			1																																				1				1
Entamoeba histolytica		20.8		1			1																					1																			1
Entamoeba invadens		40.89		1			1		1						1											1		1																			1
Trichomonas vaginalis		160		1		1	1	1	1	1									1						1	1				1																1
Albugo laibachii	white rust pathogen	37		1		1	1		1																		1		1	1																			1
Ectocarpus siliculosus	brown seaweed	214		1		1	1								1									1	1			2	1	1		1
Phytophthora sojae		95		1	1		1		1			1		1												1	1		1	1		1											1						1
Phytophthora infestans		240		1		1	1		1			1			1										1		1		1	1		1	1													1
Phaeodactylum tricornutum		27.4					1								1												1			1
Thalassiosira pseudonana		32.4				1	1																						1	1
Hyaloperonospora arabidopsidis		100		1		1	1		1																1	1	1		1	1																			1
Symbiodinium minutum	Acropora symbiont	1500					1		1		1					1										1		1	1	1			1															1	1
Alexandrium ostenfeldii	dinoflagellate	105300	No						1							1													1	1				1		1			1	1									1
Prophyridium purpureum		19.7		1					1																								1	1		1			1	1									1
				Tc1/Mariner	Merlin	PIF/Harbinger + ISL2EU	Mutator +Rehavkus	P	hAT	Kolobok	Novosib	Sola1	Sola2	Sola3	PiggyBac	CMC	Transib	Academ	Ginger	Zator	Zisupton	IS3EU	IS4EU	Dada	Helitron	Maverick/Polinton	Crypton	Unknown DNA TE	Gypsy	Copia	BEL/Pao	DIRS	Unknown LTR	ERV1	ERV2	ERV3	ERV4	Unknown ERV	SINE1 7SL	SINE2 tRNA	SINE3 5S	SINE4	Other SINE	Soliton	CRE	NeSL	R4	R2	L1
			25	12	1	7	12	2	11	2	3	2		1	4	6			3					2	5	5	5	9	13	14		8	3	3		2			2	3			4		2	2	3	2	11
				0.48	0.04	0.28	0.48	0.08	0.44	0.08	0.12	0.08	0	0.04	0.16	0.24	0	0	0.12	0	0	0	0	0.08	0.2	0.2	0.2	0.28	0.52	0.56	0	0.32	0.12	0.12	0	0.08	0	0	0.08	0.12	0	0	0	0	0.08	0.08	0.12	0.08	0.44
Species	Common Name	Genome Size(Mb)	Complete Genome?	Tc1/Mariner	Merlin	PIF/Harbinger + ISL2EU	Mutator +Rehavkus	P	hAT	Kolobok	Novosib	Sola1	Sola2	Sola3	PiggyBac	CMC	Transib	Academ	Ginger	Zator	Zisupton	IS3EU	IS4EU	Dada	Helitron	Maverick/Polinton	Crypton	Unknown DNA TE	Gypsy	Copia	BEL/Pao	DIRS	Unknown LTR	ERV1	ERV2	ERV3	ERV4	Unknown ERV	SINE1 7SL	SINE2 tRNA	SINE3 5S	SINE4	Other SINE	Soliton	CRE	NeSL	R4	R2	L1
Not Enough Data
Phytophthora ramorum		65		1			1		1						1										1		1	1	1	1
Phytophthora capsici		64
Ostreococcus lucimarinus		13.2
Bigelowiella natans		94.7
Guillardia theta		87.2
Acanthamoeba castellanii		45.1
Cyanidioschyzon merolae		16.5
Dictyostelium purpureum		33
Naegleria gruberi		41
Thalassiosira oceanica		81.6
Neospora caninum		62
Emeliana huxleyi		141.7
Chondrus crispus		105		1		1	1		1	1		1			1			1			1				1				1	1		1													1
Monosiga brevicollis		41.6
Aureococcus anophagefferens		56
Phythium ultimum		42.8
Paramecium tetraurelia		72
Tetrahymena thermophila		104
Ichthyophthirius multifiliis		50
Cryptosporidium parvum		9.1
Cryptosporidium hominis		9.2
Theileria parva		8.3
Theileria annulata		8.35
Babesia bovis		8.2
Plasmodium cynomolgi		26.2
Plasmodium vivax		26.9
Plasmodium knowlesi		23.7
Plasmodium falciparum		22.9
Plasmodium yoelii		23.1
Giardia lamblia		11.7
Giardia intestinalis		11.7
Leishmania major		32.82
Leishmania infantum		32.13
Leishmania braziliensis		32																																											1
Trypanosoma vivax
Nannochloropis gaditana		29
Cyanophora paradoxa		70
Galdieria sulphuraria		11.42
Pyropia yezoensis		43.48
Capsaspora owczarzaki	filasterean	28		1			1									1												1	?		?																		1
Paratrypanosoma confusum		?
Salpingoeca rosetta	choanoflagellate	55
Survey Sequencing/BACs
Gracilariopsis lemaneiformis		160	No
[truncated: 32 more columns]

## Sheet: Fungi
Species	Common Name	Genome Size(Mb)	Complete Genome?	Tc1/Mariner	Merlin	PIF/Harbinger + ISL2EU	Mutator +Rehavkus	P	hAT	Kolobok	Novosib	Sola1	Sola2	Sola3	PiggyBac	CMC	Transib	Academ	Ginger	Zator	Zisupton	IS3EU	IS4EU	Dada	Helitron	Maverick/Polinton	Crypton	Unknown DNA TE	Gypsy	Copia	BEL/Pao	DIRS	Unknown LTR	ERV1	ERV2	ERV3	ERV4	Unknown ERV	SINE1 7SL	SINE2 tRNA	SINE3 5S	SINE4	Other SINE	Soliton	CRE	NeSL	R4	R2	L1
Saccharomyces arboricolus		11.6																												1
Saccharomyces cerevisiae S288C		12.16																											1	1
Schizosaccharomyces pombe		12.5																											1
Schizosaccharomyces octosporus		11.5																											1
Schizosaccharomyces cryophilus		11.5																											1
Schizosaccharomyces japonicus		11.5																											1
Ashbya gossypii		8.7		1					1																				1
Candida dubliniensis		14.6		1			1																						1	1																			1
Candida guilliermondii		10.6																												1																			1
Dekkera bruxellensis		13																											1	1
Candida lusitaniae		12.1																												1			1
Candida parapsilosis		13.1		1																										1			1																1
Candida tropicalis		14.5		1																									1	1
Lachancea thermotolerans		10.39		1					1																					1
Kluyveromyces lactis		10.7							1																					1			1
Zygosaccharomyces rouxii		9.76																											1	1
Lachancea kluyveri		11.35		1					1																				1	1			1
Lodderomyces elongisporus		15.4																											1	1			1																1
Saccharomyces bayanus		11.54																											1
Saccharomyces mikatae		12.12																											1	1
Saccharomyces paradoxus		11.75																											1	1
Scheffersomyces/Pichia stipitis		15.4		1					1																					1
Mycosphaerella fijiensis	Black Sigatoka fungus	74.14		1		1	1		1																				1	1
Magnaporthe grisea	rice blast fungus	40.3		1																								1	1	1										1
Verticillium albo-atrum		32.8																											1	1
Verticillium dahliae		33.8		1			1		1																				1	1
Laccaria bicolor		60							1															1	1				1	1		1						1											1
Eremothecium cymbalariae		9.7																											1
Magnaporthe oryzae P131		37.95		1																								1	1											1
Heterobasidion annosum/irregulare	white rot fungus	33.6				1																			1			1	1	1		1	1
Enchephalitozoon cuniculi		2.9
Coprinopsis cinerea		37		1					1							1													1	1		1																	1
Tuber melanosporum	black Perigord truffle	125		1		1	1		1						1										1			1	1	1		1	1					1
Cryptococcus neoformans JEC21		19		1		1	1																				1		1	1															1
Candida albicans		15.845		1			1																						1	1																			1
Trachipleistophora hominis (8.5-11.6)		8.5		1					1						1										1								1
Neurospora crassa		38.64		1												1													1	1
Leptosphaeria maculans		45.1		1			1																					1	1	1			1
Macrophomina phaseolina		49.29		1			1		1						1	1									1				1	1	1		1
Phaeosphaeria/Stagonospora nodorum		37.16		1																													1
Microsporum canis		23.2		1																									1	1
Microsporum gypseum		23.2		1																									1	1
Trichophyton rubrum		22.5		1																					1				1	1
Trichophyton equinum		24.1		1																					1				1	1
Trichophyton tonsurans		23		1																					1				1	1
Trichophyton verrucosum		22.5		1																					1				1	1
Arthroderma benhamiae		22.2		1																					1				1	1
Aspergillus nidulans		30.06		1			1		1																1				1	1
Aspergillus oryzae		37		1			1																						1												1
Paracoccidioides lutzii		32.9		1					1																				1	1			1
Paracoccidioides brasiliensis Pb18		30		1					1																				1	1			1
Penicillium chrysogenum		32.19		1			1		1																				1	1
Penicillium digitatum Strain PHI26		26		1			1		1																				1	1
Metarhizium acridum		38		1			1		1																1				1
Metarhizium anisopliae		39		1			1		1																1				1	1
Podospora anserina		36		1			1																		1				1	1
Trichoderma reesei		34																							1			1	1	1
Trichoderma virens		38.8																							1			1	1	1
Trichoderma atroviride		36.1																							1			1	1
Phanerochaete chrysosporium		29.9		1					1							1									1				1	1		1																	1
Puccinia striiformis f. sp. tritici		87.47		1		1	1	1	1							1									1				1	1		1											1
Nosema ceranae		7.86		1	1										1										1				1		1
Pyronema confluens		50		1		1																			1				1	1	1
Octosporea bayeri		13.3		1			1																			1			1	1																			1
Rhizopus oryzae		45.3		1												1									1		1		1			1
Dothistroma septosporum		30.2		1																					1				1	1			1
Cladosporium fulvum		61.1		1			1		1																1			1	1	1
Orpinomyces sp. C1A		100.95					1		1																	1			1	1	1																		1
Tolypocladium inflatum		30.45		1			1		1																				1	1
Sordaria macrospora		39.9		1					1																				1
Moniliophthora perniciosa		38.9		1		1			1							1									1			2	1	1		1	1
Neosartorya fischeri		32.55		1			1		1							1											1	1	1	1	1	1
Aspergillus fumigatus A1163		29.21		1			1		1																			1	1	1	1
Aspergillus clavatus		27.89		1			1									1												1	1	1
Aspergillus fumigatus Af293		27.98		1			1		1							1												1	1	1	1
Ganoderma lucidum		42.53		1		1			1							1									1				1	1
Taphrina deformans		13.3		1			1		1							1									1			1	1	1	1
				Tc1/Mariner	Merlin	PIF/Harbinger + ISL2EU	Mutator +Rehavkus	P	hAT	Kolobok	Novosib	Sola1	Sola2	Sola3	PiggyBac	CMC	Transib	Academ	Ginger	Zator	Zisupton	IS3EU	IS4EU	Dada	Helitron	Maverick/Polinton	Crypton	Unknown DNA TE	Gypsy	Copia	BEL/Pao	DIRS	Unknown LTR	ERV1	ERV2	ERV3	ERV4	Unknown ERV	SINE1 7SL	SINE2 tRNA	SINE3 5S	SINE4	Other SINE	Soliton	CRE	NeSL	R4	R2	L1
			77	53	1	8	25	1	31						4	12								1	27	2	3	16	67	60	8	9	15					2		2	1		1		1				10
				0.6883	0.0129	0.1039	0.3247	0.0129	0.4026	0	0	0	0	0	0.0519	0.1558	0	0	0	0	0	0	0	0.0129	0.3506	0.0259	0.0389	0.1948	0.87	0.7792	0.1038	0.1168	0.1948	0	0	0	0	0.0259	0	0.0259	0.0129	0	0.0129	0	0.0129	0	0	0	0.1299
Other Resources
http://www.uni-kiel.de/Botanik/Kempken/transposons.shtml
http://fungalgenomes.org/
2013Muszewskaetal
Species	Common Name	Genome Size(Mb)	Complete Genome?	Tc1/Mariner	Merlin	PIF/Harbinger + ISL2EU	Mutator +Rehavkus	P	hAT	Kolobok	Novosib	Sola1	Sola2	Sola3	PiggyBac	CMC	Transib	Academ	Ginger	Zator	Zisupton	IS3EU	IS4EU	Dada	Helitron	Maverick/Polinton	Crypton	Unknown DNA TE	Gypsy	Copia	BEL/Pao	DIRS	Unknown LTR	ERV1	ERV2	ERV3	ERV4	Unknown ERV	SINE1 7SL	SINE2 tRNA	SINE3 5S	SINE4	Other SINE	Soliton	CRE	NeSL	R4	R2	L1
Not Enough Data
Mortierella alpina		38.38
Batrachochytrium dendrobatidis JEL423		24.3?
Batrachochytrium dendrobatidis JAM81		24.3
Piriformospora indica		24.98
Fibroporia radiculosa		33.6
Myceliophthora thermophila		38.7
Thielavia terrestris		36.9
Glarea lozoyensis		38.6
Uncinocarpus reesii		22.3
Penicillium marneffei		28.89
Aspergillus kawachii		36.58
Debaryomyces hansenii Strain:MTCC 234		11.46
Wickerhamomyces anomalus		25.47
Aureobasidium pullulans		26.72
Daldinia eschscholzii		35.49
Mixia osmundae		13.6
Histoplasma capsulatum		33
Wallemia sebi		9.8
Cochliobolus heterostrophus C5		36.46
Cochliobolus sativus		34.42
Cochliobolus victoriae		33.66
Cochliobolus carbonum		32.3
Cochliobolus miyabeanus		32.88
Setosphaeria turcica		43.01
Kluyveromyces waltii		10.7
Enterocytozoon bieneusi		6
Encephalitozoon intestinalis		2.3
Homolaphlyctis polyrhiza		26.7
Malassezia restricta		?
Malassezia globosa		9					1		1							1														1
Cryptococcus neoformans JEC21		19				1																							1	1
Postia placenta		90.9		1					1																1				1	1		1
Nectria haematococca		54.43																											1	1
Grosmannia clavigera		29.8
Colletotrichum graminicola		57.44
Colletotrichum higginsianum		53.35
Sclerotinia sclerotiorum		38.3																											1	1
Botrytis cinerea T4		37.9
Penicillium digitatum Strain Pd1		26
Aspergillus niger CBS 513.88		33.9																											1	1
Aspergillus niger ATCC 1015		34.85																											1	1
Mycosphaerella graminicola		39.67																											1	1
Neurospora tetrasperma		39.1
Coccidioides immitis RS		28.95																											1	1
Coccidioides posadasii RMSCC_3488		28.15																											1	1
Blumeria graminis f.sp. hordei		120
Erysiphe pisi		151
Golovinomyces orontii		160
Ustilgao hordei		26.1
Ustilago maydis		19.8																																															1
Sporisorium reilianum		18.4																											1	1
Fusarium oxysporum		59.9																											1	1															1
Fusarium verticillioides		41.7																											1	1															1
Fusarium graminearum		36.1																											1	1
Agaricus bisporus H91		30.41																														1
Candida tenuis		10.7
Spathaspora passalidarum		13.2
Hansenula polymorpha CBS4732		9.5
Candida orthopsilosis		12.7
Epichloë amarillans		38
Epichloë brachyelytri		44.1
Epichloë festucae		34.7
Epichloë glyceriae		49.3
Epichloë typhina E8		41.3
Neotyphodium gansuense		39.5
Neotyphodium gansuense var. inebrians		29.2
Epichloë festucae		34.9
Epichloë typhina E5819		34
Epichloë elymi		31.8
Blumeria graminis f. sp. tritici		180																																									1
Leucoagaricus gongylophorus		101.58
Armillaria mellea		58.35
Rhizoctonia solani		43.55
Saitoella complicata		?
Pachysolen tannophilus		12.24
Phanerochaete carnosa		46.3																														1
Ceriporiopsis subvermispora		39																							1							1
Cryptococcus gattii		?
Ascosphaera apis		21.5
Ascocoryne sarcoides		34
Rozella allomycis	Cryptomycotan	11.86
Hortaea werneckii		51.6
Spraguea lophii		6.2-7.3
Schizophyllum commune		38.5																												1		1											1
Ophiocordyceps sinensis	caterpillar fungus	120		1			1																		1				1	1
Serpula lacrymans	dry rot fungus	43		1		1																			1				1	1		1
Arthrobotrys oligospora		40.07
Cladosporium sphaerospermum		31.92
Eutypa lata	grape dieback fungus	54
Pneumocystis jirovecii		8.1
Puccinia striiformis f. sp. tritici CY32		110																							1							1	1
Melampsora laricis-populina		101																							1	1						1											1
Puccinia graminis f. sp. Tritici		89																							1							1											1
Saccharomyces boulardii		11.4
Wallemia ichthyophaga		9.6
Hansenula polymorpha DL-1		9.056		1					1																			1	1	1
Kuraishia/Pichia/Hansenula capsulata		11.8
Pneumocystis carinii		7
Zygosaccharomyces baili		10.361
Caloplaca flavorubescens		34.45
Ashbya aceri		?
Survey Sequencing/BACs
Villosiclava virens	rice false smut	35.49	No						1																					1
Blumeria graminis f.sp. tritici		174	No																																								1
[truncated: 32 more columns]

## Sheet: Survey Sequencing
		Count	Species		Average Read Length	Depth (x)		Method		Rep ID
		10	scallop		450	0.00031		454/Ill		RepeatMasker
		18	trout		100	0.04		BES		RepeatMasker, RepeatModeler
		25	ephestia		200	0.0379		Sanger/454		Repbase
		16	lungfish		1000	2.632e-06		Sanger		CENSOR, RepeatModeler
		20	Aneides flavipunctatus		295	0.007		454		RepeatModeler, RepeatScout, RECON, REPCLASS
		16	Batrachoseps nigriventris		430	0.0191		454		RepeatModeler, RepeatScout, RECON, REPCLASS
		17	Eurycea tynerensis		357	0.0159		454		RepeatModeler, RepeatScout, RECON, REPCLASS
		17	Desmognathus ochrophaeus		268	0.0149		454		RepeatModeler, RepeatScout, RECON, REPCLASS
		11	Bolitoglossa rostrata		221	0.0009		454		RepeatModeler, RepeatScout, RECON, REPCLASS
		14	Bolitoglossa occidentalis		232	0.0007		454		RepeatModeler, RepeatScout, RECON, REPCLASS
		13	walnut		647	0.051		BES		RepeatMasker, RepeatScout
		5	Silene		240	0.056		454		RepeatMasker
		11	orchid		821	0.003		BES		RepeatMasker, TIGR database
		10	bamboo		220	0.4859		454		LTR-Finder, Find-MITE, TIGR, Repbase
		11	waterhemp		271	0.0637		454		RepeatMasker
		5	pea		104	0.0077		454		Perl scripts, Others
		8	Aphyllanthes monspeliensis		80	0.34		Ill		RepeatMasker
		8	Lomandra longifolia		80	0.33		Ill		RepeatMasker
		7	Sansevieria trifasciata		80	0.32		Ill		RepeatMasker
		10	Asparagus officinalis		80	0.3		Ill		RepeatMasker
		7	Ledebouria cf. cordifolia		80	0.04		Ill		RepeatMasker
		8	Dichelostemma ida-maia		80	0.03		Ill		RepeatMasker
		4	Agapanthus africanus		80	0.01		Ill		RepeatMasker
		6	Allium fistulosum		80	0.03		Ill		RepeatMasker
		7	Haworthia cymbiformis		80	0.02		Ill		RepeatMasker
		5	Hosta ventricosa		80	0.02		Ill		RepeatMasker
		6	Scadoxus cinnabarinus		80	0.02		Ill		RepeatMasker
		7	Picea glauca		1000	1.684e-05		Sanger?		RepeatMasker
		9	Alexandrium		352	8.45e-05		Sanger		CENSOR, RepeatMasker
		7	Lindenbergia philippensis		300	0.17		454		BLAST, MIPS database, RepeatMasker
		10	Schwalbea americana		300	0.22		454		BLAST, MIPS database, RepeatMasker
		10	Orobanche pancicii		300	0.16		454		BLAST, MIPS database, RepeatMasker
		9	Orobanche crenata		300	0.2		454		BLAST, MIPS database, RepeatMasker
		10	Orobanche gracilis (Austria)		300	0.2		454		BLAST, MIPS database, RepeatMasker
		8	Orobanche cumana		300	0.23		454		BLAST, MIPS database, RepeatMasker
		8	Phelipanche lavandulacea		300	0.11		454		BLAST, MIPS database, RepeatMasker
		10	Phelipanche ramosa		300	0.12		454		BLAST, MIPS database, RepeatMasker
		8	Phelipanche purpurea ssp bohemica		300	0.06		454		BLAST, MIPS database, RepeatMasker
		12	Epimedium		674	0.1536		Sanger		CENSOR, RepeatMasker
		10	Helianthus		403	0.25		454		LTR-Finder, LTR-Harvest, DAWGPAWS, LTR-Digest, MITE-Hunter, HeliSearch
		10	Panicum		761	0.164		Sanger		BLAST, RepeatMasker, MSU Plant Repeat Database
		13	Saccharum		134	0.00898		Sanger		Repbase
		16	Coffea		682	0.13		Sanger		CENSOR, MSU database
		7	Secale		732	0.00025673		Sanger		RepeatMasker, TIGR database
		10	Spartina		656	0.0144		Sanger		RepeatMasker
				N	45
				r	0.212
				p	0.162
				N	45
				r	-0.1726
				p	0.256

## Sheet: Distribution
Species	Common Name	Genome Size(Mb)	Complete Genome?	Tc1/Mariner	Merlin	PIF/Harbinger + ISL2EU	Mutator +Rehavkus	P	hAT	Kolobok	Novosib	Sola1	Sola2	Sola3	PiggyBac	CMC	Transib	Academ	Ginger	Zator	Zisupton	IS3EU	IS4EU	Dada	Helitron	Maverick/Polinton	Crypton	Unknown DNA TE	Gypsy	Copia	BEL/Pao	DIRS	Unknown LTR	ERV1	ERV2	ERV3	ERV4	Unknown ERV	SINE1 7SL	SINE2 tRNA	SINE3 5S	SINE4	Other SINE	Soliton	CRE	NeSL	R4	R2	L1
Xenopus tropicalis	African clawed frog	1700		1	1	1	1		1	1					1										1	1		1		1	1	1	1	1		1				1									1
Anolis carolinensis	Green anole	2200		1					1							1									1	1		1	1	1	1	1		1						1	1				1	1	1		1
Gallus gallus	Chicken	1200		1					1																										1	1				1	1
Mus musculus	Mouse	2800		1					1																									1	1	1			1	1									1
Gorilla gorilla	Gorilla	3500		1					1																			1						1	1	1			1	1									1
Homo sapiens	Human	3200		1	1		1		1						1																			1	1	1			1		1		1						1
Bos taurus	Cow	2860		1					1						1																			1		1				1									1
Pelodiscus sinensis	Soft shell turtle	2210		1					1																									1						1									1
Chelonia mydas	Green turtle	2240		1					1																									1						1									1
Branchiostoma floridae	Lancelet	520		1	1	1	1	1	1	1			1	1	1	1		1	1	1	1		1	1	1	1			1	1	1							1		1	1					1			1
Ornithorhynchus anatinus	Platypus	2300		1					1																				1				1	1	1	1											1		1
Latimeria menadoensis	Indonesian coelacanth	2740		1		1			1	1					1										1	1		1	1			1	1	1									1				1	1	1
Latimeria chalumnae	Coelacanth	2740		1		1		1	1	1		1																1	1			1	1	1	1					1			1				1		1
Danio rerio	Zebrafish	1400		1		1	1	1	1	1					1	1					1		1	1	1	1	1		1	1	1	1	1	1	1	1				1	1		1					1	1
Rattus norvegicus	Norway Brown rat	2750		1					1																			1						1	1	1			1	1									1
Takifugu rubripes	Tiger puffer	400		1		1			1						1									1					1	1	1	1		1						1	1					1	1		1
Tetraodon nigroviridis	Spotted green puffer	400		1					1						1									1					1	1	1	1						1					1			1	1		1
Ficedula albicollis		1130		1					1						1																		1					1					1						1
Ficedula hypoleuca		1130		1					1						1																		1					1					1						1
Geospiza magnirostris	Large ground finch	1250					1		1						1	1													1	1				1	1	1				1
Ciona savignyi	Pacific transparent sea squirt	157				1	1	1	1	1		1			1	1		1			1			1	1				1		1								1							1		1	1
Tetranychus urticae	Two-spotted spider mite	89.6		1	1	1	1		1						1	1							1		1	1			1	1																		1	1
Daphnia pulex	water flea	200		1	1		1	1	1			1	1	1	1	1		1		1				1	1	1		1	1	1	1	1											1			1			1
Drosophila suzukii		220.6		1				1							1		1								1				1	1	1
Drosophila melanogaster	Vinegar fly	180		1			1	1	1						1		1								1				1	1	1																	1
Drosophila simulans		141.8		1				1	1						1		1								1				1	1	1																	1
Drosophila sechellia		166.26		1				1	1						1		1								1				1	1	1																	1
Drosophila yakuba		169.52		1			1	1	1						1		1								1				1	1	1																	1
Aedes aegypti	Yellow fever mosquito	1378		1		1		1	1	1		1	1	1	1	1	1			1			1		1		1		1	1	1									1							1		1
Anopheles gambiae		278		1				1	1						1		1								1				1	1	1									1			1				1		1
Anopheles darlingi	neotropical malaria vector	206.6		1		1	1	1	1						1	1									1	1		1	1	1	1		1		1								1						1
Tribolium castaneum	Flour beetle	160		1			1		1	1					1										1	1	1		1	1	1	1															1	1	1
Pediculus humanus	Body louse	110		1																									1																		1
Nasonia vitripennis	Jewel wasp	295		1			1		1	1						1	1								1	1	1	1	1	1	1	1	1															1
Apis mellifera	Honeybee	236		1																										1	1	1																1
Bombyx mori	Silkmoth	530		1		1		1	1			1	1		1	1		1							1				1	1	1	1	1							1			1		1		1	1	1
Acyrthosiphon pisum	Pea aphid	517		1	1	1	1		1			1			1	1	1	1	1						1	1		1	1	1	1		1							1
Heliconius melpomene	Postman butterfly	298		1					1						1										1			1	1	1			1							1			1				1
Acropora digitifera	coral	419		1		1			1	1				1		1		1											1		1	1								1							1
Strongylocentrotus purpuratus	Purple sea urchin	814		1		1	1	1	1	1			1		1	1	1	1							1	1	1		1		1	1								1								1	1
Caenorhabditis elegans		100		1		1	1		1							1									1			1	1		1								1	1						1
Schistosoma mansoni	blood fluke	363			1		1									1													1		1									1			1					1
Hydra magnipapillata	Hydra	1050		1	1	1	1	1	1	1		1	1	1	1	1	1	1	1	1			1		1	1		1	1	1	1		1										1		1			1	1
Nematostella vectensis	sea anemone	450		1	1	1	1	1	1	1			1	1	1	1		1	1				1	1	1	1	1	1	1	1	1	1	1							1					1			1	1
Trichoplax adhaerens		98		1		1	1		1							1			1						1	1			1		1	1		1													1
Dirofilaria immitis	canine heartworm	95																													1
Ascaris suum	roundworm	273		1	1	1	1		1							1										1		1	1	1	1		1	1	1	1				1			1				1	1	1
Lottia gigantea	owl limpet	384		1	1	1	1	1	1	1		1		1	1			1					1		1	1	1		1	1	1	1							1				1						1
Capitella teleta	polychaete	324		1	1	1		1	1	1		1			1	1		1					1	1	1	1			1	1	1	1											1		1
Helobdella robusta	leech	228		1	1	1	1	1	1				1		1			1		1					1				1	1								1					1		1			1
Pristionchus pacificus	necronemic nematode	169		1			1		1																	1			1		1
Pinctada fucata	pearl oyster	1150		1		1		1				1						1		1					1	1			1		1	1											1						1
Chalmys farreri	Zhikong scallop	1272	No	1																								1	1																				1
Crassostrea gigas	Pacific oyster	637		1	1	1	1		1	1		1	1		1	1				1		1		1	1	1			1		1	1																1	1
Mammuthus primigenius	Mammoth	4700		1					1																											1				1			1						1
Monodelphis domestica	Possum	3600		1					1																			1						1	1				1	1	1		1						1
Pantholops hodgsonii	Tibetan antelope	2750							1																									1		1			1	1									1
Xiphophorus maculatus	platyfish	900		1		1	1		1						1						1				1	1			1		1	1						1									1	1
Culex quinquefasciatus	southern house mosquito	579		1		1	1	1	1			1	1		1		1			1					1				1	1	1									1			1						1
Oncorhynchus mykiss	rainbow trout	2660	No	1		1			1																1	1		1	1			1								1	1		1						1
Schmidtea mediterranea		704.16		1	1		1		1						1	1										1			1		1															1		1	1
Calliphora vicina	blowfly	750	No	1					1							1									1				1		1
Adineta vaga	bdelloid rotifer	244		1	1	1	1		1	1			1	1	1	1			1	1					1		1	1	1															1			1	1
Petromyzon marinus	Sea lamprey	2171		1		1			1							1		1		1					1				1		1							1		1
Neoceratodus forsteri	Australian lungfish	50000	No			1			1									1								1			1			1						1					1						1
Aneides flavipunctatus		44000	No	1		1			1																1	1		1	1	1		1		1	1	1							1						1
Batrachoseps nigriventris		25000	No			1	1		1						1	1									1	1			1			1		1									1						1
Eurycea tynerensis		25000	No	1		1			1							1									1	1	1		1	1		1		1		1							1						1
Desmognathus ochrophaeus		15000	No			1		1	1							1									1	1			1	1		1		1		1							1						1
Bolitoglossa rostrata		47000	No			1																			1				1	1		1		1		1							1						1
Bolitoglossa occidentalis		43000	No	1		1																			1	1			1	1		1		1		1							1						1
Felis catus	house cat	2800		1					1																									1	1	1				1									1
Balaenoptera acutorostrata scammoni	North Pacific minke whale	2440		1			1		1						1										1				1					1	1	1			1	1	1						1		1
Canis familiaris	Dog	2445		1					1						1																			1		1				1									1
Species	Common Name	Genome Size(Mb)	Complete Genome?	Tc1/Mariner	Merlin	PIF/Harbinger + ISL2EU	Mutator +Rehavkus	P	hAT	Kolobok	Novosib	Sola1	Sola2	Sola3	PiggyBac	CMC	Transib	Academ	Ginger	Zator	Zisupton	IS3EU	IS4EU	Dada	Helitron	Maverick/Polinton	Crypton	Unknown DNA TE	Gypsy	Copia	BEL/Pao	DIRS	Unknown LTR	ERV1	ERV2	ERV3	ERV4	Unknown ERV	SINE1 7SL	SINE2 tRNA	SINE3 5S	SINE4	Other SINE	Soliton	CRE	NeSL	R4	R2	L1
Brachypodium distachyon	Purple false brome	272		1		1	1		1							1									1				1	1			1							1									1
Oryza brachyantha		261		1		1	1		1							1									1				1	1			1										1
Oryza sativa indica	rice	466		1		1	1		1							1									1				1	1										1			1						1
Zea mays	corn	2300		1		1	1		1							1									1				1	1			1							1									1
Sorghum bicolor	sorghum	730		1		1	1		1							1									1			1	1	1			1							1									1
Setaria italica	foxtail millet	510		1		1	1		1							1									1				1	1			1										1						1
Citrus clementina	clementine	367		1		1	1		1							1									1				1	1			1																1
Arabidopsis thaliana	thale cress	157		1		1	1		1							1									1				1	1			1							1			1						1
Medicago truncatula	barrel medic	526		1		1	1		1							1									1			1	1	1			1							1									1
Solanum lycopersicum	tomato	900		1		1	1		1							1									1			1	1	1			1							1
Glycine max	soybean	1115		1		1	1		1							1									1				1	1																			1
Cucumis sativus	cucumber	880				1	1		1							1												1	1	1			1										1						1
Citrus Carrizo		367	No	1			1		1							1													1	1													1
Juglans regia	walnut	606	No	1		1	1		1						1	1												2	1	1			1										1
Silene latifolia	white campion	2925	No				1									1													1	1
Amborella trichopoda	early branching shrub	870				1	1		1							1									1			1	1	1			1										1						1
Phalaenopsis equestris	orchid	1600	No	1		1	1		1							1									1				1	1													1
Phyllostachys pubescens	bamboo	2325	No				1		1							1									1			2	1	1			1
Amaranthus tuberculatus	waterhemp	675	No	1			1		1							1												2	1	1													1
Nelumbo nucifera	sacred lotus	929				1	1		1							1									1			1	1	1			1										1
Pisum sativum	pea	4300	No				1									1													1	1			1
Epimedium sagittatum	barrenwort	4496					1		1							1												1	1	1			1										1						1
Aphyllanthes monspeliensis		636	No	1		1	1		1																			1	1	1
Lomandra longifolia		1125	No			1	1		1							1													1	1			1
Sansevieria trifasciata		1223	No	1			1		1							1													1	1
Asparagus officinalis		1335	No	1		1	1		1							1												1	1	1			1
Ledebouria cf. cordifolia		8655	No				1		1							1													1	1			1
Dichelostemma ida-maia		9144	No	1			1		1							1													1	1			1
Agapanthus africanus		10245	No													1													1	1
Allium fistulosum		12910	No			1	1									1													1	1
Haworthia cymbiformis		14866	No	1			1		1							1													1	1
Hosta ventricosa		19169	No						1																				1	1			1
Scadoxus cinnabarinus		21614	No				1									1													1	1			1
Fragaria vesca	woodland strawberry	240		1		1	1		1							1									1				1	1			1							1									1
Malus domestica	apple	742.3		1		1	1		1							1									1				1	1										1									1
Linum usitatissimum	flax	373		1		1	1	1	1							1									1				1	1		1	1										1						1
Populus trichocarpa	black cottonwood	550					1		1	1						1									1	1			1	1										1									1
Vitis vinifera	grape vine	504.6				1	1		1							1									1				1	1																			1
Selaginella moellendorffii		106			1				1			1													1			1	1	1			1																1
Nicotiana sp	tobacco	2650				1	1		1							1									1			1	1	1			1										1						1
Aegilops tauschii		4360		1		1			1							1									1				1	1			1										1
Triticum urartu		4940		1		1			1							1									1				1	1			1										1
Triticum aestivum		17000		1		1	1		1							1									1			2	1	1			1							1									1
Hordeum vulgare	barley	5100		1		1	1		1							1									1			2	1	1			1																1
Musa acuminata	banana	611							1																1			1	1	1																			1
Cucumis melo	melon	450		1		1	1		1							1									1				1	1
Panicum virgatum	switchgrass	1600	No	1		1	1		1							1													1	1													1						1
Citrus sinensis	chinese orange	367				1	1		1							1									1				1	1			1
Arabidopsis lyrata		207		1		1	1		1							1									1				1	1			1							1			1						1
Gossypium raimondii	cottom	880		1		1	1	1	1			1				1	1								1	1		1	1	1	1		1										1						1
Brassica rapa	rapeseed	283.8		1		1	1		1							1									1			1	1	1			1										1						1
Pyrus bretschneideri	pear	527		1		1	1		1							1									1				1	1			1										1						1
Hevea brasiliensis	rubber tree	2150					1		1							1									1			1	1	1													1						1
Azadirachta indica	neem	383.15				1	1	1	1							1									1				1	1			1										1
Saccharum sp.	sugarcane	1000	No	1		1	1		1							1									1			1	1	1			1										1						1
Coffea canephora	coffee	710	No	1		1		1	1							1									1		1		1	1	1		1															1	1
Secale cereale	rye	7917	No				1									1													1	1													1
Spartina maritima		1850	No	1		1	1		1							1													1	1													1						1
Theobroma grandiflorum		498.78		1		1	1		1							1													1	1			1																1
Herrania balanensis		400.98		1		1	1		1							1													1	1			1																1
Phyllostachys heterocycla	moso bamboo	2029.35				1	1		1							1									1			1	1	1			1										1
Theobroma cacao	coco	420.54		1		1	1		1							1													1	1			1																1
Helianthus annuus	sunflower	3500		1		1	1		1							1									1			1	1	1			1
Brassica oleracea		630		1		1	1		1							1									1				1	1			1							1									1
Picea glauca	white pine	15795	No				1		1							1									1				1	1																			1
Lindenbergia philippensis		450	No				1									1													1	1			1										1
Schwalbea americana		560	No	1			1		1							1									1				1	1			1										1
Orobanche pancicii		3170	No			1	1		1							1									1				1	1			1										1
Orobanche crenata		2780	No				1		1							1									1				1	1			1										1
Orobanche gracilis (Austria)		2050	No	1		1	1		1							1													1	1			1										1
Orobanche cumana		1825	No				1		1							1									1				1	1													1
Phelipanche lavandulacea		4367	No				1		1							1									1				1	1													1
Phelipanche ramosa		4607	No	1			1		1							1									1				1	1			1										1
Phoenix dactylifera	datepalm	658				1	1		1							1									1			1	1	1			1
Phelipanche purpurea ssp bohemica		4323	No				1									1									1				1	1			1										1
Populus euphratica	desert poplar	577.42				1	1		1	1						1									1	1			1	1													1						1
Actinidia chinensis	kiwifruit	758		1		1	1	1	1	1						1									1			1	1	1	1		1	1	1	1					1		2						1
Morus notabilis	mulberry tree	357		1		1			1							1									1	1		1	1	1			1										1
Beta vulgaris	sugar beet	567		1		1	1		1							1									1				1	1													1						1
Carica papaya	papaya	372		1			1									1												3	1	1													1						1
Species	Common Name	Genome Size(Mb)	Complete Genome?	Tc1/Mariner	Merlin	PIF/Harbinger + ISL2EU	Mutator +Rehavkus	P	hAT	Kolobok	Novosib	Sola1	Sola2	Sola3	PiggyBac	CMC	Transib	Academ	Ginger	Zator	Zisupton	IS3EU	IS4EU	Dada	Helitron	Maverick/Polinton	Crypton	Unknown DNA TE	Gypsy	Copia	BEL/Pao	DIRS	Unknown LTR	ERV1	ERV2	ERV3	ERV4	Unknown ERV	SINE1 7SL	SINE2 tRNA	SINE3 5S	SINE4	Other SINE	Soliton	CRE	NeSL	R4	R2	L1
Ostreococcus tauri		12.6		1		1			1																			1		1
Bathycoccus prasinos		15
Micromonas sp. RCC299		20.9								1
Micromonas pusilla		21.9
Coccomyxa subellipsoidea		48.8														1												1	1														1					1	1
Chlorella variabilis		46.2									1								1					1					1	1				1															1
Volvox carteri		138														1													1	1		1											1						1
Chlamydomonas reinhardtii		118		1				1	1		1					1									1			2	1	1		1								1									1
Trypanosoma brucei		35																														1													1
Trypanosoma cruzi		108.55																														1													1
Dictyostelium discoideum	social amoeba	34														1			1										1			1																	1
Entamoeba dispar		22.96		1			1																																				1				1
Entamoeba histolytica		20.8		1			1																					1																			1
Entamoeba invadens		40.89		1			1		1						1											1		1																			1
Trichomonas vaginalis		160		1		1	1	1	1	1									1						1	1				1																1
Ectocarpus siliculosus	brown seaweed	214		1		1	1								1									1	1			2	1	1		1
Phytophthora sojae		95		1	1		1		1			1		1												1	1		1	1		1											1						1
Phytophthora infestans		240		1		1	1		1			1			1										1		1		1	1		1	1													1
Phaeodactylum tricornutum		27.4					1								1												1			1
Thalassiosira pseudonana		32.4				1	1																						1	1
Hyaloperonospora arabidopsidis		100		1		1	1		1																1	1	1		1	1																			1
Albugo laibachii	white rust pathogen	37		1		1	1		1																		1		1	1																			1
Saprolegnia parasitica		63																												1
Symbiodinium minutum	Acropora symbiont	1500					1		1		1					1										1		1	1	1			1															1	1
Prophyridium purpureum		19.7		1					1																								1	1		1			1	1									1
Alexandrium ostenfeldii	dinoflagellate	105300	No						1							1													1	1				1		1			1	1									1
Species	Common Name	Genome Size(Mb)	Complete Genome?	Tc1/Mariner	Merlin	PIF/Harbinger + ISL2EU	Mutator +Rehavkus	P	hAT	Kolobok	Novosib	Sola1	Sola2	Sola3	PiggyBac	CMC	Transib	Academ	Ginger	Zator	Zisupton	IS3EU	IS4EU	Dada	Helitron	Maverick/Polinton	Crypton	Unknown DNA TE	Gypsy	Copia	BEL/Pao	DIRS	Unknown LTR	ERV1	ERV2	ERV3	ERV4	Unknown ERV	SINE1 7SL	SINE2 tRNA	SINE3 5S	SINE4	Other SINE	Soliton	CRE	NeSL	R4	R2	L1
Ganoderma lucidum		42.53		1		1			1							1									1				1	1
Taphrina deformans		13.3		1			1		1							1									1			1	1	1	1
Sordaria macrospora		39.9		1					1																				1
Moniliophthora perniciosa		38.9		1		1			1							1									1			2	1	1		1	1
Neosartorya fischeri		32.55		1			1		1							1											1	1	1	1	1	1
Aspergillus fumigatus A1163		29.21		1			1		1																			1	1	1	1
Aspergillus clavatus		27.89		1			1									1												1	1	1
Aspergillus fumigatus Af293		27.98		1			1		1							1												1	1	1	1
Saccharomyces arboricolus		11.6																												1
Saccharomyces cerevisiae S288C		12.16																											1	1
Schizosaccharomyces pombe		12.5																											1
Schizosaccharomyces octosporus		11.5																											1
Schizosaccharomyces cryophilus		11.5																											1
Schizosaccharomyces japonicus		11.5																											1
Ashbya gossypii		8.7		1					1																				1
Candida dubliniensis		14.6		1			1																						1	1																			1
Candida guilliermondii		10.6																												1																			1
Dekkera bruxellensis		13																											1	1
Candida lusitaniae		12.1																												1			1
Candida parapsilosis		13.1		1																										1			1																1
Candida tropicalis		14.5		1																									1	1
Lachancea thermotolerans		10.39		1					1																					1
K. lactis		10.7							1																					1			1
Zygosaccharomyces rouxii		9.76																											1	1
Lachancea kluyveri		11.35		1					1																				1	1			1
Lodderomyces elongisporus		15.4																											1	1			1																1
Saccharomyces bayanus		11.54																											1
Saccharomyces mikatae		12.12																											1	1
Saccharomyces paradoxus		11.75																											1	1
Scheffersomyces/Pichia stipitis		15.4		1					1																					1
Mycosphaerella fijiensis	Black Sigatoka fungus	74.14		1		1	1		1																				1	1
Magnaporthe grisea	rice blast fungus	40.3		1																								1	1	1										1
Verticillium albo-atrum		32.8																											1	1
Verticillium dhaliae		33.8		1			1		1																				1	1
Laccaria bicolor		60							1															1	1				1	1		1						1											1
Eremothecium cymbalariae		9.7																											1
Magnaporthe oryzae P131		37.95		1																								1	1											1
Heterobasidion annosum/irregulare	white rot fungus	33.6				1																			1			1	1	1		1	1
Enchephalitozoon cuniculi		2.9
Coprinopsis cinerea		37		1					1							1													1	1		1																	1
Tuber melanosporum	black Perigord truffle	125		1		1	1		1						1										1			1	1	1		1	1					1
Cryptococcus neoformans JEC21		19		1		1	1																				1		1	1															1
Candida albicans		15.845		1			1																						1	1																			1
Trachipleistophora hominis (8.5-11.6)		8.5		1					1						1										1								1
Neurospora crassa		38.64		1												1													1	1
Leptosphaeria maculans		45.1		1			1																					1	1	1			1
Macrophomina phaseolina		49.29		1			1		1						1	1									1				1	1	1		1
Phaeosphaeria/Stagonospora nodorum		37.16		1																													1
Microsporum canis		23.2		1																									1	1
Microsporum gypseum		23.2		1																									1	1
Trichophyton rubrum		22.5		1																					1				1	1
Trichophyton equinum		24.1		1																					1				1	1
Trichophyton tonsurans		23		1																					1				1	1
Trichophyton verrucosum		22.5		1																					1				1	1
Arthroderma benhamiae		22.2		1																					1				1	1
Aspergillus nidulans		30.06		1			1		1																1				1	1
Aspergillus oryzae		37		1			1																						1												1
Paracoccidioides lutzii		32.9		1					1																				1	1			1
Paracoccidioides brasiliensis Pb18		30		1					1																				1	1			1
Penicillium chrysogenum		32.19		1			1		1																				1	1
Penicillium digitatum Strain PHI26		26		1			1		1																				1	1
Metarhizium acridum		38		1			1		1																1				1
Metarhizium anisopliae		39		1			1		1																1				1	1
Podospora anserina		36		1			1																		1				1	1
Trichoderma reesei		34																							1			1	1	1
Trichoderma virens		38.8																							1			1	1	1
Trichoderma atroviride		36.1																							1			1	1
Phanerochaete chrysosporium		29.9		1					1							1									1				1	1		1																	1
Puccinia striiformis f. sp. tritici		87.47		1		1	1	1	1							1									1				1	1		1											1
Nosema ceranae		7.86		1	1										1										1				1		1
Pyronema confluens		50		1		1																			1				1	1	1
Octosporea bayeri		13.3		1			1																			1			1	1																			1
Rhizopus oryzae		45.3		1												1									1		1		1			1
Dothistroma septosporum		30.2		1																					1				1	1			1
Cladosporium fulvum		61.1		1			1		1																1			1	1	1
Orpinomyces sp. C1A		100.95					1		1																	1			1	1	1																		1
Tolypocladium inflatum		30.45		1			1		1																				1	1
				Tc1/Mariner	Merlin	PIF/Harbinger + ISL2EU	Mutator +Rehavkus	P	hAT	Kolobok	Novosib	Sola1	Sola2	Sola3	PiggyBac	CMC	Transib	Academ	Ginger	Zator	Zisupton	IS3EU	IS4EU	Dada	Helitron	Maverick/Polinton	Crypton	Unknown DNA TE	Gypsy	Copia	BEL/Pao	DIRS	Unknown LTR	ERV1	ERV2	ERV3	ERV4	Unknown ERV	SINE1 7SL	SINE2 tRNA	SINE3 5S	SINE4	Other SINE	Soliton	CRE	NeSL	R4	R2	L1
			257	178	19	104	140	31	178	22	3	16	11	9	49	123	13	15	9	10	4	1	8	12	129	41	18	79	216	190	51	47	87	32	16	24		10	12	52	11		77	1	9	10	21	25	111
				0.6926	0.0739	0.4047	0.5447	0.1206	0.6926	0.0856	0.0117	0.0623	0.0428	0.035	0.191	0.4786	0.0506	0.0584	0.035	0.0389	0.0156	0.0039	0.031	0.0466	0.5019	0.1595	0.07	0.2684	0.8405	0.7393	0.1984	0.1829	0.3385	0.1245	0.0623	0.0934	0	0.0389	0.0467	0.2023	0.0428	0	0.2957	0.00389	0.035	0.0389	0.0817	0.0973	0.4319
[truncated: 30 more columns]

## Sheet: DNA Transposons
Species	Common Name	Genome Size(Mb)	Complete Genome?	Tc1/Mariner	Merlin	PIF/Harbinger + ISL2EU	Mutator +Rehavkus	P	hAT	Kolobok	Novosib	Sola1	Sola2	Sola3	PiggyBac	CMC	Transib	Academ	Ginger	Zator	Zisupton	IS3EU	IS4EU	Dada	Helitron	Maverick/Polinton	Crypton	Unknown DNA TE	# DNA TE Superfamilies
Xenopus tropicalis	African clawed frog	1700		1	1	1	1		1	1					1										1	1		1	10
Anolis carolinensis	Green anole	2200		1					1							1									1	1		1	6
Gallus gallus	Chicken	1200		1					1																				2
Mus musculus	Mouse	2800		1					1																				2
Gorilla gorilla	Gorilla	3500		1					1																			1	3
Homo sapiens	Human	3200		1	1		1		1						1														5
Bos taurus	Cow	2860		1					1						1														3
Pelodiscus sinensis	Soft shell turtle	2210		1					1																				2
Chelonia mydas	Green turtle	2240		1					1																				2
Branchiostoma floridae	Lancelet	520		1	1	1	1	1	1	1			1	1	1	1		1	1	1	1		1	1	1	1			19
Ornithorhynchus anatinus	Platypus	2300		1					1																				2
Latimeria menadoensis	Indonesian coelacanth	2740		1		1			1	1					1										1	1		1	8
Latimeria chalumnae	Coelacanth	2740		1		1		1	1	1		1			1													1	8
Danio rerio	Zebrafish	1400		1		1	1	1	1	1					1	1					1		1	1	1	1	1		14
Rattus norvegicus	Norway Brown rat	2750		1					1																			1	3
Takifugu rubripes	Tiger puffer	400		1		1			1						1									1					5
Tetraodon nigroviridis	Spotted green puffer	400		1					1						1									1					4
Geospiza magnirostris	Large ground finch	1250					1		1						1	1													4
Ciona savignyi	Pacific transparent sea squirt	157				1	1	1	1	1		1			1	1		1			1			1	1				12
Tetranychus urticae	Two-spotted spider mite	89.6		1	1	1	1		1						1	1							1		1	1			10
Daphnia pulex	water flea	200		1	1		1	1	1			1	1	1	1	1		1		1				1	1	1		1	16
Drosophila suzukii		220.6		1				1							1		1								1				5
Drosophila simulans		141.8		1				1	1						1		1								1				6
Drosophila sechellia		166.26		1				1	1						1		1								1				6
Drosophila yakuba		169.52		1			1	1	1						1		1								1				7
Drosophila melanogaster	Vinegar fly	180		1			1	1	1						1		1								1				7
Aedes aegypti	Yellow fever mosquito	1378		1		1		1	1	1		1	1	1	1	1	1			1			1		1		1		15
Anopheles darlingi	neotropical malaria vector	206.6		1		1	1	1	1						1	1									1	1		1	10
Anopheles gambiae		278		1				1	1						1		1								1				6
Tribolium castaneum	Flour beetle	160		1			1		1	1					1										1	1	1		8
Pediculus humanus	Body louse	110		1																									1
Nasonia vitripennis	Jewel wasp	295		1			1		1	1						1	1								1	1	1	1	10
Apis mellifera	Honeybee	236		1																									1
Ephestia kuehniella	flour moth	440	No	1		1		1	1						1										1			1	7
Bombyx mori	Silkmoth	530		1		1		1	1			1	1		1	1	1	1		1					1			1	13
Acyrthosiphon pisum	Pea aphid	517		1	1	1	1		1			1			1	1	1	1	1						1	1		1	14
Heliconius melpomene	Postman butterfly	298		1					1						1										1			1	5
Acropora digitifera	coral	419		1		1			1	1				1		1		1											7
Strongylocentrotus purpuratus	Purple sea urchin	814		1		1	1	1	1	1			1		1	1	1	1							1	1	1		14
Caenorhabditis elegans		100		1		1	1		1							1									1			1	7
Schistosoma mansoni	blood fluke	363			1		1									1													3
Hydra magnipapillata	Hydra	1050		1	1	1	1	1	1	1		1	1	1	1	1	1	1	1	1			1		1	1		1	20
Nematostella vectensis	sea anemone	450		1	1	1	1	1	1	1			1	1	1	1		1	1				1	1	1	1	1	1	19
Trichoplax adhaerens		98		1		1	1		1							1			1						1	1			8
Dirofilaria immitis	canine heartworm	95																											0
Ascaris suum	roundworm	273		1	1	1	1		1							1										1		1	8
Lottia gigantea	owl limpet	384		1	1	1	1	1	1	1		1		1	1			1					1		1	1	1		15
Capitella teleta	polychaete	324		1	1	1		1	1	1		1			1	1		1					1	1	1	1			14
Helobdella robusta	leech	228		1	1	1	1	1	1				1		1			1		1					1				11
Pristionchus pacificus	necronemic nematode	169		1			1		1																	1			4
Pinctada fucata	pearl oyster	1150		1		1		1				1						1		1					1	1			8
Chalmys farreri	Zhikong scallop	1272	No	1																								1	2
Crassostrea gigas	Pacific oyster	637		1	1	1	1		1	1		1	1		1	1				1		1		1	1	1			15
Mammuthus primigenius	Mammoth	4700		1					1																				2
Monodelphis domestica	Possum	3600		1					1																			1	3
Pantholops hodgsonii	Tibetan antelope	2750							1																				1
Xiphophorus maculatus	platyfish	900		1		1	1		1						1						1				1	1			8
Culex quinquefasciatus	southern house mosquito	579		1		1	1	1	1			1	1		1		1			1					1				11
Oncorhynchus mykiss	rainbow trout	2660	No	1		1			1																1	1		1	6
Schmidtea mediterranea		704.16		1	1		1		1						1	1										1			7
Calliphora vicina	blowfly	750	No	1					1							1									1				4
Petromyzon marinus	Sea lamprey	2171		1		1			1							1		1		1					1				7
Canis familiaris	Dog	2445		1					1						1														3
Ficedula albicollis	flycatcher	1130		1					1						1														3
Ficedula hypoleuca	flycatcher	1130		1					1						1														3
Felis catus	house cat	2800		1					1																				2
Balaenoptera acutorostrata scammoni	North Pacific minke whale	2440		1			1		1						1										1				5
Adineta vaga	bdelloid rotifer	244		1	1	1	1		1	1			1	1	1	1			1	1					1		1	1	15
Neoceratodus forsteri	Australian lungfish	50000	No			1			1									1								1			4
Aneides flavipunctatus		44000	No	1		1			1																1	1		1	6
Batrachoseps nigriventris		25000	No			1	1		1						1	1									1	1			7
Eurycea tynerensis		25000	No	1		1			1							1									1	1	1		7
Desmognathus ochrophaeus		15000	No			1		1	1							1									1	1			6
Bolitoglossa rostrata		47000	No			1																			1				2
Bolitoglossa occidentalis		43000	No	1		1																			1	1			4
Brachypodium distachyon	Purple false brome	272		1		1	1		1							1									1				6
Oryza brachyantha		261		1		1	1		1							1									1				6
Oryza sativa indica	rice	466		1		1	1		1							1									1				6
Zea mays	corn	2300		1		1	1		1							1									1				6
Sorghum bicolor	sorghum	730		1		1	1		1							1									1			1	7
Setaria italica	foxtail millet	510		1		1	1		1							1									1				6
Citrus clementina	clementine	367		1		1	1		1							1									1				6
Arabidopsis thaliana	thale cress	157		1		1	1		1							1									1				6
Medicago truncatula	barrel medic	526		1		1	1		1							1									1			1	7
Solanum lycopersicum	tomato	900		1		1	1		1							1									1			1	7
Glycine max	soybean	1115		1		1	1		1							1									1				6
Cucumis sativus	cucumber	880				1	1		1							1												1	5
Citrus Carrizo		367		1			1		1							1													4
Juglans regia	walnut	606	No	1		1	1		1						1	1												2	8
Silene latifolia	white campion	2925	No				1									1													2
Amborella trichopoda	early branching shrub	870				1	1		1							1									1			1	6
Phalaenopsis equestris	orchid	1600	No	1		1	1		1							1									1				6
Phyllostachys pubescens	bamboo	2325	No				1		1							1									1			2	6
Amaranthus tuberculatus	waterhemp	675	No	1			1		1							1												2	6
Nelumbo nucifera	sacred lotus	929				1	1		1							1									1			1	6
Pisum sativum	pea	4300	No				1									1													2
Epimedium sagittatum	barrenwort	4496	No				1		1							1												1	4
Aphyllanthes monspeliensis		636	No	1		1	1		1																			1	5
Lomandra longifolia		1125	No			1	1		1							1													4
Sansevieria trifasciata		1223	No	1			1		1							1													4
Asparagus officinalis		1335	No	1		1	1		1							1												1	6
Ledebouria cf. cordifolia		8655	No				1		1							1													3
Dichelostemma ida-maia		9144	No	1			1		1							1													4
Agapanthus africanus		10245	No													1													1
Allium fistulosum		12910	No			1	1									1													3
Haworthia cymbiformis		14866	No	1			1		1							1													4
Hosta ventricosa		19169	No						1																				1
Scadoxus cinnabarinus		21614	No				1									1													2
Fragaria vesca	woodland strawberry	240		1		1	1		1							1									1				6
Malus domestica	apple	742.3		1		1	1		1							1									1				6
Linum usitatissimum	flax	373		1		1	1	1	1							1									1				7
Populus trichocarpa	black cottonwood	550					1		1	1						1									1	1			6											1									1
Vitis vinifera	grape vine	504.6				1	1		1							1									1				5
Selaginella moellendorffii		106			1				1			1													1			1	5
Nicotiana sp	tobacco	2650				1	1		1							1									1			1	6
Aegilops tauschii		4360		1		1			1							1									1				5
Triticum urartu		4940		1		1			1							1									1				5
Triticum aestivum		17000		1		1	1		1							1									1			2	8
Hordeum vulgare	barley	5100		1		1	1		1							1									1			2	8
Musa acuminata	banana A genome	611							1																1			1	3
Cucumis melo	melon	450		1		1	1		1							1									1				6
Panicum virgatum	switchgrass	1600	No	1		1	1		1							1													5
Citrus sinensis	chinese orange	367				1	1		1							1									1				5
Arabidopsis lyrata		207		1		1	1		1							1									1				6
Gossypium raimondii	cottom	880		1		1	1	1	1			1				1	1								1	1		1	11
Brassica rapa	rapeseed	283.8		1		1	1		1							1									1			1	7
Pyrus bretschneideri	pear	527		1		1	1		1							1									1				6
Hevea brasiliensis	rubber tree	2150					1		1							1									1			1	5
Azadirachta indica	neem	383.15				1	1	1	1							1									1				6
Saccharum sp.	sugarcane	1000	No	1		1	1		1							1									1			1	7
Coffea canephora	coffee	710	No	1		1		1	1							1									1		1		7
Secale cereale	rye	7917	No				1									1													2
Spartina maritima		1850	No	1		1	1		1							1													5
Theobroma grandiflorum		498.78		1		1	1		1							1													5
Herrania balanensis		400.98		1		1	1		1							1													5
Phyllostachys heterocycla	moso bamboo	2029.35				1	1		1							1									1			1	6
Theobroma cacao	coco	420.54		1		1	1		1							1													5
Helianthus annuus	sunflower	3500		1		1	1		1							1									1			1	7
Brassica oleracea		630		1		1	1		1							1									1				6
Populus euphratica	desert poplar	577.42				1	1		1	1						1									1	1			7
Actinidia chinensis	kiwifruit	758		1		1	1	1	1	1						1									1			1	9
Morus notabilis	mulberry tree	357		1		1			1							1									1	1		1	7
Beta vulgaris	sugar beet	567		1		1	1		1							1									1				6
Picea glauca	white pine	15795	No				1		1							1									1				4
Lindenbergia philippensis		450	No				1									1													2
Schwalbea americana		560	No	1			1		1							1									1				5
Orobanche pancicii		3170	No			1	1		1							1									1				5
Orobanche crenata		2780	No				1		1							1									1				4
Orobanche gracilis (Austria)		2050	No	1		1	1		1							1													5
Orobanche cumana		1825	No				1		1							1									1				4
Phelipanche lavandulacea		4367	No				1		1							1									1				4
Phelipanche ramosa		4607	No	1			1		1							1									1				5
Phelipanche purpurea ssp bohemica		4323	No				1									1									1				3
Phoenix dactylifera	datepalm	658				1	1		1							1									1			1	6
Carica papaya	papaya	372		1			1									1												3	6
Ostreococcus tauri		12.6		1		1			1																			1	4
Bathycoccus prasinos		15																											0
Micromonas sp. RCC299		20.9								1																			1
Micromonas pusilla		21.9																											0
Coccomyxa subellipsoidea		48.8														1												1	2
Chlorella variabilis		46.2									1								1					1					3
Volvox carteri		138														1													1
Chlamydomonas reinhardtii		118		1				1	1		1					1									1			2	8
Trypanosoma brucei		35																											0
Trypanosoma cruzi		108.55																											0
Dictyostelium discoideum	social amoeba	34														1			1										2
Entamoeba dispar		22.96		1			1																						2
Entamoeba histolytica		20.8		1			1																					1	3
Entamoeba invadens		40.89		1			1		1						1											1		1	6
Trichomonas vaginalis		160		1		1	1	1	1	1									1						1	1			9
Albugo laibachii	white rust pathogen	37		1		1	1		1																		1		8
Ectocarpus siliculosus	brown seaweed	214		1		1	1								1									1	1			2	8
Phytophthora sojae		95		1	1		1		1			1		1												1	1		8
Phytophthora infestans		240		1		1	1		1			1			1										1		1		3
Phaeodactylum tricornutum		27.4					1								1												1		2
Thalassiosira pseudonana		32.4				1	1																						7
Hyaloperonospora arabidopsidis		100		1		1	1		1																1	1	1		6
Symbiodinium minutum	Acropora symbiont	1500					1		1		1					1										1		1	2
Alexandrium ostenfeldii	dinoflagellate	105300	No						1							1													2
Prophyridium purpureum		19.7		1					1																				2
Saccharomyces arboricolus		11.6																											0
Saccharomyces cerevisiae S288C		12.16																											0
Schizosaccharomyces pombe		12.5																											0
Schizosaccharomyces octosporus		11.5																											0
Schizosaccharomyces cryophilus		11.5																											0
Schizosaccharomyces japonicus		11.5																											2
Ashbya gossypii		8.7		1					1																				2
Candida dubliniensis		14.6		1			1																						0
Candida guilliermondii		10.6																											0
Dekkera bruxellensis		13																											0
Candida lusitaniae		12.1																											1
Candida parapsilosis		13.1		1																									1
Candida tropicalis		14.5		1																									2
Lachancea thermotolerans		10.39		1					1																				1
Kluyveromyces lactis		10.7							1																				0
Zygosaccharomyces rouxii		9.76																											2
Lachancea kluyveri		11.35		1					1																				0
Lodderomyces elongisporus		15.4																											0
Saccharomyces bayanus		11.54																											0
Saccharomyces mikatae		12.12																											0
Saccharomyces paradoxus		11.75																											2
Scheffersomyces/Pichia stipitis		15.4		1					1																				4
Mycosphaerella fijiensis	Black Sigatoka fungus	74.14		1		1	1		1																				2
Magnaporthe grisea	rice blast fungus	40.3		1																								1	0
Verticillium albo-atrum		32.8																											3
Verticillium dahliae		33.8		1			1		1																				3
Laccaria bicolor		60							1															1	1				0
Eremothecium cymbalariae		9.7																											2
Magnaporthe oryzae P131		37.95		1																								1	3
Heterobasidion annosum/irregulare	white rot fungus	33.6				1																			1			1	0
Enchephalitozoon cuniculi		2.9																											3
Coprinopsis cinerea		37		1					1							1													7
Tuber melanosporum	black Perigord truffle	125		1		1	1		1						1										1			1	4
Cryptococcus neoformans JEC21		19		1		1	1																				1		2
Candida albicans		15.845		1			1																						4
Trachipleistophora hominis (8.5-11.6)		8.5		1					1						1										1				2
Neurospora crassa		38.64		1												1													3
Leptosphaeria maculans		45.1		1			1																					1	6
Macrophomina phaseolina		49.29		1			1		1						1	1									1				1
Phaeosphaeria/Stagonospora nodorum		37.16		1																									1
Microsporum canis		23.2		1																									1
Microsporum gypseum		23.2		1																									2
Trichophyton rubrum		22.5		1																					1				2
Trichophyton equinum		24.1		1																					1				2
Trichophyton tonsurans		23		1																					1				2
Trichophyton verrucosum		22.5		1																					1				2
Arthroderma benhamiae		22.2		1																					1				4
Aspergillus nidulans		30.06		1			1		1																1				2
Aspergillus oryzae		37		1			1																						2
Paracoccidioides lutzii		32.9		1					1																				2
Paracoccidioides brasiliensis Pb18		30		1					1																				3
Penicillium chrysogenum		32.19		1			1		1																				3
Penicillium digitatum Strain PHI26		26		1			1		1																				4
Metarhizium acridum		38		1			1		1																1				4
Metarhizium anisopliae		39		1			1		1																1				3
Podospora anserina		36		1			1																		1				2
Trichoderma reesei		34																							1			1	2
Trichoderma virens		38.8																							1			1	2
Trichoderma atroviride		36.1																							1			1	4
Phanerochaete chrysosporium		29.9		1					1							1									1				7
Puccinia striiformis f. sp. tritici		87.47		1		1	1	1	1							1									1				4
Nosema ceranae		7.86		1	1										1										1				3
Pyronema confluens		50		1		1																			1				3
Octosporea bayeri		13.3		1			1																			1			4
Rhizopus oryzae		45.3		1												1									1		1		2
Dothistroma septosporum		30.2		1																					1				5
Cladosporium fulvum		61.1		1			1		1																1			1	3
Orpinomyces sp. C1A		100.95					1		1																	1			3
Tolypocladium inflatum		30.45		1			1		1																				2
Sordaria macrospora		39.9		1					1																				7
Moniliophthora perniciosa		38.9		1		1			1							1									1			2	6
Neosartorya fischeri		32.55		1			1		1							1											1	1	4
Aspergillus fumigatus A1163		29.21		1			1		1																			1	4
Aspergillus clavatus		27.89		1			1									1												1	5
Aspergillus fumigatus Af293		27.98		1			1		1							1												1	5
Ganoderma lucidum		42.53		1		1			1							1									1				6
Taphrina deformans		13.3		1			1		1							1									1			1	6

## Sheet: Retrotransposons
Species	Common Name	Genome Size(Mb)	Complete Genome?	Gypsy	Copia	BEL/Pao	DIRS	Unknown LTR	ERV1	ERV2	ERV3	ERV4	Unknown ERV	SINE1 7SL	SINE2 tRNA	SINE3 5S	SINE4	Other SINE	Soliton	CRE	NeSL	R4	R2	L1	RTE	I	Jockey	CR1/L3	Rex1	RandI/Dualen	Tx1	RTEX	Crack	Nimb	Proto1	Proto2	RTETP	Hero	L2	Tad1	LOA	Ingi	Outcast	R1	Daphne	L2A	L2B	Ambal	Vingi
Xenopus tropicalis	African clawed frog	1700			1	1	1	1	1		1				1									1				1	1		1								1
Anolis carolinensis	Green anole	2200		1	1	1	1		1						1	1				1	1	1		1	1			1	1		1	1							1										1
Gallus gallus	Chicken	1200								1	1				1	1												1
Mus musculus	Mouse	2800							1	1	1			1	1									1				1											1
Gorilla gorilla	Gorilla	3500							1	1	1			1	1									1				1											1
Homo sapiens	Human	3200							1	1	1			1		1		1						1				1											1
Bos taurus	Cow	2860							1		1				1									1	1			1											1
Pelodiscus sinensis	Soft shell turtle	2210							1						1									1				1											1
Chelonia mydas	Green turtle	2240							1						1									1				1											1
Branchiostoma floridae	Lancelet	520		1	1	1							1		1	1					1			1	1		1	1			1	1	1			1			1		1		1						1
Ornithorhynchus anatinus	Platypus	2300		1				1	1	1	1											1		1	1			1											1
Latimeria menadoensis	Indonesian coelacanth	2740		1			1	1	1									1				1	1	1	1			1			1								1										1
Latimeria chalumnae	Coelacanth	2740		1			1	1	1	1			1		1			1				1	1	1	1			1			1								1										1
Danio rerio	Zebrafish	1400		1	1	1	1	1	1	1	1				1	1		1					1	1	1	1		1			1	1		1				1
Rattus norvegicus	Norway Brown rat	2750							1	1	1			1	1									1				1											1
Takifugu rubripes	Tiger puffer	400		1	1	1	1		1						1	1					1	1		1	1			1	1		1							1	1
Tetraodon nigroviridis	Spotted green puffer	400		1	1	1	1						1					1			1	1		1	1	1			1		1							1	1
Geospiza magnirostris	Large ground finch	1250		1	1				1	1	1				1													1
Ciona savignyi	Pacific transparent sea squirt	157		1		1								1							1		1	1	1																1				1
Tetranychus urticae	Two-spotted spider mite	89.6		1	1																		1	1		1		1													1
Daphnia pulex	water flea	200		1	1	1	1											1			1			1		1					1			1					1		1
Drosophila suzukii		220.6		1	1	1																				1	1	1													1			1
Drosophila simulans		141.8		1	1	1																	1			1	1	1													1			1
Drosophila sechellia		166.26		1	1	1																	1			1	1	1													1			1
Drosophila yakuba		169.52		1	1	1																	1			1	1	1													1			1
Drosophila melanogaster	Vinegar fly	180		1	1	1																	1			1	1	1													1			1
Aedes aegypti	Yellow fever mosquito	1378		1	1	1									1							1		1	1	1	1	1			1		1	1					1		1		1	1			1
Anopheles darlingi	neotropical malaria vector	206.6		1	1	1		1		1								1						1	1	1	1	1											1				1	1
Anopheles gambiae		278		1	1	1									1			1				1		1	1	1	1	1			1												1	1			1
Tribolium castaneum	Flour beetle	160		1	1	1	1															1	1	1	1	1	1	1					1						1					1					1
Pediculus humanus	Body louse	110		1																		1																						1
Nasonia vitripennis	Jewel wasp	295		1	1	1	1	1															1		1	1		1													1			1
Apis mellifera	Honeybee	236			1	1	1																1																					1
Ephestia kuehniella	flour moth	440	No	1	1	1		1							1			1		1		1	1	1	1	1	1	1											1					1	1
Bombyx mori	Silkmoth	530		1	1	1	1	1							1			1		1		1	1	1	1	1	1	1						1		1			1		1			1	1				1
Acyrthosiphon pisum	Pea aphid	517		1	1	1		1							1																													1					1
Heliconius melpomene	Postman butterfly	298		1	1			1							1							1			1	1	1	1								1			1					1	1				1
Acropora digitifera	coral	419		1		1	1								1							1									1
Strongylocentrotus purpuratus	Purple sea urchin	814		1		1	1								1								1	1	1	1		1	1		1	1	1			1		1	1						1				1
Caenorhabditis elegans		100		1		1								1	1						1				1														1										1
Schistosoma mansoni	blood fluke	363		1		1									1			1					1		1			1
Hydra magnipapillata	Hydra	1050		1	1	1		1										1		1			1	1	1		1	1			1		1						1						1		1
Nematostella vectensis	sea anemone	450		1	1	1	1	1							1					1			1	1	1			1	1		1	1	1						1						1	1
Trichoplax adhaerens		98		1		1	1		1													1					1
Dirofilaria immitis	canine heartworm	95				1
Ascaris suum	roundworm	273		1	1	1		1	1	1	1				1			1				1	1	1	1		1	1											1		1
Lottia gigantea	owl limpet	384		1	1	1	1							1				1						1	1	1	1	1			1	1	1		1				1
Capitella teleta	polychaete	324		1	1	1	1											1		1					1	1	1	1					1	1		1			1
Helobdella robusta	leech	228		1	1								1					1		1			1		1	1		1	1				1	1				1	1
Pristionchus pacificus	necronemic nematode	169		1		1																						1
Pinctada fucata	pearl oyster	1150		1		1	1											1						1	1		1	1
Chalmys farreri	Zhikong scallop	1272	No	1																				1			1	1			1	1							1
Crassostrea gigas	Pacific oyster	637		1		1	1																1	1	1			1			1	1							1
Mammuthus primigenius	Mammoth	4700									1				1			1						1	1														1
Monodelphis domestica	Possum	3600							1	1				1	1	1		1						1	1			1											1
Pantholops hodgsonii	Tibetan antelope	2750							1		1			1	1									1	1																					1	1
Xiphophorus maculatus	platyfish	900		1		1	1						1									1	1		1			1	1		1							1	1
Culex quinquefasciatus	southern house mosquito	579		1	1	1									1			1						1	1	1	1	1			1		1	1					1		1		1	1			1
Oncorhynchus mykiss	rainbow trout	2660	No	1			1								1	1		1						1		1	1		1										1
Schmidtea mediterranea		704.16		1		1															1		1	1
Calliphora vicina	blowfly	750	No	1		1																			1		1	1													1
Petromyzon marinus	Sea lamprey	2171		1		1							1		1										1				1		1		1						1										1
Canis familiaris	Dog	2445							1		1				1									1				1											1
Ficedula albicollis	flycatcher	1130						1					1					1						1				1
Ficedula hypoleuca	flycatcher	1130						1					1					1						1				1
Felis catus	house cat	2800							1	1	1				1									1				1											1
Balaenoptera acutorostrata scammoni	North Pacific minke whale	2440		1					1	1	1			1	1	1						1		1	1			1				1
Adineta vaga	bdelloid rotifer	244		1															1			1	1		1		1				1
Neoceratodus forsteri	Australian lungfish	50000	No	1			1						1					1						1				1	1		1	1						1	1
Aneides flavipunctatus		44000	No	1	1		1		1	1	1							1						1	1	1	1	1																1
Batrachoseps nigriventris		25000	No	1			1		1									1						1	1			1																1
Eurycea tynerensis		25000	No	1	1		1		1		1							1						1	1			1
Desmognathus ochrophaeus		15000	No	1	1		1		1		1							1						1	1		1	1
Bolitoglossa rostrata		47000	No	1	1		1		1		1							1						1	1			1
Bolitoglossa occidentalis		43000	No	1	1		1		1		1							1						1	1			1																1
Brachypodium distachyon	Purple false brome	272		1	1			1							1									1
Oryza brachyantha		261		1	1			1										1
Oryza sativa indica	rice	466		1	1										1			1						1
Zea mays	corn	2300		1	1			1							1									1	1
Sorghum bicolor	sorghum	730		1	1			1							1									1	1
Setaria italica	foxtail millet	510		1	1			1										1						1
Citrus clementina	clementine	367		1	1			1																1
Arabidopsis thaliana	thale cress	157		1	1			1							1			1						1
Medicago truncatula	barrel medic	526		1	1			1							1									1	1
Solanum lycopersicum	tomato	900		1	1			1							1
Glycine max	soybean	1115		1	1																			1	1
Cucumis sativus	cucumber	880		1	1			1										1						1
Citrus Carrizo		367		1	1													1
Juglans regia	walnut	606	No	1	1			1										1
Silene latifolia	white campion	2925	No	1	1
Amborella trichopoda	early branching shrub	870		1	1			1										1						1	1
Phalaenopsis equestris	orchid	1600	No	1	1													1
Phyllostachys pubescens	bamboo	2325	No	1	1			1
Amaranthus tuberculatus	waterhemp	675	No	1	1													1
Nelumbo nucifera	sacred lotus	929		1	1			1										1
Pisum sativum	pea	4300	No	1	1			1
Epimedium sagittatum	barrenwort	4496	No	1	1			1										1						1	1
Aphyllanthes monspeliensis		636	No	1	1
Lomandra longifolia		1125	No	1	1			1
Sansevieria trifasciata		1223	No	1	1
Asparagus officinalis		1335	No	1	1			1
Ledebouria cf. cordifolia		8655	No	1	1			1
Dichelostemma ida-maia		9144	No	1	1			1
Agapanthus africanus		10245	No	1	1
Allium fistulosum		12910	No	1	1
Haworthia cymbiformis		14866	No	1	1
Hosta ventricosa		19169	No	1	1			1
Scadoxus cinnabarinus		21614	No	1	1			1
Fragaria vesca	woodland strawberry	240		1	1			1							1									1
Malus domestica	apple	742.3		1	1										1									1	1
Linum usitatissimum	flax	373		1	1		1	1										1						1	1
Populus trichocarpa	black cottonwood	550		1	1										1									1															1
Vitis vinifera	grape vine	504.6		1	1																			1
Selaginella moellendorffii		106		1	1			1																1
Nicotiana sp	tobacco	2650		1	1			1										1						1	1
Aegilops tauschii		4360		1	1			1										1
Triticum urartu		4940		1	1			1										1
Triticum aestivum		17000		1	1			1							1									1
Hordeum vulgare	barley	5100		1	1			1																1
Musa acuminata	banana A genome	611		1	1																			1															1
Cucumis melo	melon	450		1	1
Panicum virgatum	switchgrass	1600	No	1	1													1						1	1
Citrus sinensis	chinese orange	367		1	1			1
Arabidopsis lyrata		207		1	1			1							1			1						1
Gossypium raimondii	cottom	880		1	1	1		1										1						1	1
Brassica rapa	rapeseed	283.8		1	1			1										1						1
Pyrus bretschneideri	pear	527		1	1			1										1						1	1
Hevea brasiliensis	rubber tree	2150		1	1													1						1	1			1																1
Azadirachta indica	neem	383.15		1	1			1										1
Saccharum sp.	sugarcane	1000	No	1	1			1										1						1	1
Coffea canephora	coffee	710	No	1	1	1		1															1	1	1	1
Secale cereale	rye	7917	No	1	1													1
Spartina maritima		1850	No	1	1													1						1
Theobroma grandiflorum		498.78		1	1			1																1
Herrania balanensis		400.98		1	1			1																1
Phyllostachys heterocycla	moso bamboo	2029.35		1	1			1										1
Theobroma cacao	coco	420.54		1	1			1																1
Helianthus annuus	sunflower	3500		1	1			1
Brassica oleracea		630		1	1			1							1									1
Populus euphratica	desert poplar	577.42		1	1													1						1															1
Actinidia chinensis	kiwifruit	758		1	1	1		1	1	1	1					1		2						1				1											1					1
Morus notabilis	mulberry tree	357		1	1			1										1
Beta vulgaris	sugar beet	567		1	1													1						1
Picea glauca	white pine	15795	No	1	1																			1
Lindenbergia philippensis		450	No	1	1			1										1
Schwalbea americana		560	No	1	1			1										1
Orobanche pancicii		3170	No	1	1			1										1
Orobanche crenata		2780	No	1	1			1										1
Orobanche gracilis (Austria)		2050	No	1	1			1										1
Orobanche cumana		1825	No	1	1													1
Phelipanche lavandulacea		4367	No	1	1													1
Phelipanche ramosa		4607	No	1	1			1										1
Phelipanche purpurea ssp bohemica		4323	No	1	1			1										1
Phoenix dactylifera	datepalm	658		1	1			1
Carica papaya	papaya	372		1	1													1						1
Ostreococcus tauri		12.6			1
Bathycoccus prasinos		15
Micromonas sp. RCC299		20.9
Micromonas pusilla		21.9
Coccomyxa subellipsoidea		48.8		1														1					1	1	1
Chlorella variabilis		46.2		1	1				1															1	1					1
Volvox carteri		138		1	1		1											1						1						1		1
Chlamydomonas reinhardtii		118		1	1		1								1									1						1		1
Trypanosoma brucei		35					1													1																						1
Trypanosoma cruzi		108.55					1													1																						1
Dictyostelium discoideum	social amoeba	34		1			1																	1
Entamoeba dispar		22.96																1				1
Entamoeba histolytica		20.8																				1
Entamoeba invadens		40.89																				1
Trichomonas vaginalis		160			1																1
Albugo laibachii	white rust pathogen	37		1	1																			1	1
Ectocarpus siliculosus	brown seaweed	214		1	1		1																		1
Phytophthora sojae		95		1	1		1											1						1							1
Phytophthora infestans		240		1	1		1	1													1
Phaeodactylum tricornutum		27.4			1																				1
Thalassiosira pseudonana		32.4		1	1																				1												1											1
Hyaloperonospora arabidopsidis		100		1	1																			1	1						1													1
Symbiodinium minutum	Acropora symbiont	1500		1	1			1															1	1			1	1																1
Alexandrium ostenfeldii	dinoflagellate	105300	No	1	1				1		1			1	1									1
Prophyridium purpureum		19.7						1	1		1			1	1									1				1											1
Saccharomyces arboricolus		11.6			1
Saccharomyces cerevisiae S288C		12.16		1	1
Schizosaccharomyces pombe		12.5		1
Schizosaccharomyces octosporus		11.5		1
Schizosaccharomyces cryophilus		11.5		1
Schizosaccharomyces japonicus		11.5		1
Ashbya gossypii		8.7		1
Candida dubliniensis		14.6		1	1																			1
Candida guilliermondii		10.6			1																			1
Dekkera bruxellensis		13		1	1
Candida lusitaniae		12.1			1			1
Candida parapsilosis		13.1			1			1																1
Candida tropicalis		14.5		1	1
Lachancea thermotolerans		10.39			1
Kluyveromyces lactis		10.7			1			1
Zygosaccharomyces rouxii		9.76		1	1
Lachancea kluyveri		11.35		1	1			1
Lodderomyces elongisporus		15.4		1	1			1																1
Saccharomyces bayanus		11.54		1
Saccharomyces mikatae		12.12		1	1
Saccharomyces paradoxus		11.75		1	1
Scheffersomyces/Pichia stipitis		15.4			1
Mycosphaerella fijiensis	Black Sigatoka fungus	74.14		1	1																																			1
Magnaporthe grisea	rice blast fungus	40.3		1	1										1																									1
Verticillium albo-atrum		32.8		1	1
Verticillium dahliae		33.8		1	1																					1
Laccaria bicolor		60		1	1		1						1											1																1
Eremothecium cymbalariae		9.7		1
Magnaporthe oryzae P131		37.95		1											1
Heterobasidion annosum/irregulare	white rot fungus	33.6		1	1		1	1
Enchephalitozoon cuniculi		2.9
Coprinopsis cinerea		37		1	1		1																	1																1
Tuber melanosporum	black Perigord truffle	125		1	1		1	1					1													1	1													1
Cryptococcus neoformans JEC21		19		1	1															1
Candida albicans		15.845		1	1																			1
Trachipleistophora hominis (8.5-11.6)		8.5						1
Neurospora crassa		38.64		1	1																																			1
Leptosphaeria maculans		45.1		1	1			1
Macrophomina phaseolina		49.29		1	1	1		1
Phaeosphaeria/Stagonospora nodorum		37.16						1																																1
Microsporum canis		23.2		1	1
Microsporum gypseum		23.2		1	1
Trichophyton rubrum		22.5		1	1
Trichophyton equinum		24.1		1	1
Trichophyton tonsurans		23		1	1
Trichophyton verrucosum		22.5		1	1
Arthroderma benhamiae		22.2		1	1
Aspergillus nidulans		30.06		1	1																					1														1
Aspergillus oryzae		37		1												1										1														1
Paracoccidioides lutzii		32.9		1	1			1																																1
Paracoccidioides brasiliensis Pb18		30		1	1			1																																1
Penicillium chrysogenum		32.19		1	1
Penicillium digitatum Strain PHI26		26		1	1
Metarhizium acridum		38		1
Metarhizium anisopliae		39		1	1
Podospora anserina		36		1	1																																			1
Trichoderma reesei		34		1	1																																			1				1
Trichoderma virens		38.8		1	1																																			1				1
Trichoderma atroviride		36.1		1																																								1
Phanerochaete chrysosporium		29.9		1	1		1																	1																1
Puccinia striiformis f. sp. tritici		87.47		1	1		1											1																						1
Nosema ceranae		7.86		1		1
Pyronema confluens		50		1	1	1																																	1	1				1
Octosporea bayeri		13.3		1	1																			1		1
Rhizopus oryzae		45.3		1			1
Dothistroma septosporum		30.2		1	1			1
Cladosporium fulvum		61.1		1	1
Orpinomyces sp. C1A		100.95		1	1	1																		1	1			1	1			1							1
Tolypocladium inflatum		30.45		1	1
Sordaria macrospora		39.9		1																																				1
Moniliophthora perniciosa		38.9		1	1		1	1
Neosartorya fischeri		32.55		1	1	1	1
Aspergillus fumigatus A1163		29.21		1	1	1																																		1
Aspergillus clavatus		27.89		1	1																																			1
Aspergillus fumigatus Af293		27.98		1	1	1																				1														1
Ganoderma lucidum		42.53		1	1
Taphrina deformans		13.3		1	1	1
[truncated: 4 more columns]

## Sheet: Chordates
Species	Common Name	Amount TEs (Mb)	Genome Size(Mb)	Complete Genome?	Tc1/Mariner	Merlin	PIF/Harbinger + ISL2EU	Mutator +Rehavkus	P	hAT	Kolobok	Novosib	Sola1	Sola2	Sola3	PiggyBac	CMC	Transib	Academ	Ginger	Zator	Zisupton	IS3EU	IS4EU	Dada	Helitron	Maverick/Polinton	Crypton	Unknown DNA TE	Gypsy	Copia	BEL/Pao	DIRS	Unknown LTR	ERV1	ERV2	ERV3	ERV4	Unknown ERV	SINE1 7SL	SINE2 tRNA	SINE3 5S	SINE4	Other SINE	Soliton	CRE	NeSL	R4	R2
Xenopus tropicalis	African clawed frog	586.5	1700		1	1	1	1		1	1					1										1	1		1		1	1	1	1	1		1				1
Anolis carolinensis	Green anole	602	2200		1					1							1									1	1		1	1	1	1	1		1						1	1				1	1	1
Gallus gallus	Chicken	51.78	1200		1					1																										1	1				1	1
Mus musculus	Mouse	944.3	2800		1					1																									1	1	1			1	1
Gorilla gorilla	Gorilla		3500		1					1																			1						1	1	1			1	1
Homo sapiens	Human	1223	3200		1	1		1		1						1																			1	1	1			1		1		1
Bos taurus	Cow	1321.19	2860		1					1						1																			1		1				1
Pelodiscus sinensis	Soft shell turtle	170.612	2210		1					1																									1						1
Chelonia mydas	Green turtle	191.52	2240		1					1																									1						1
Ornithorhynchus anatinus	Platypus	817.19	2300		1					1																				1				1	1	1	1											1
Latimeria menadoensis	Indonesian coelacanth		2740		1		1			1	1					1										1	1		1	1			1	1	1									1				1	1
Latimeria chalumnae	Coelacanth	615.13	2740		1		1		1	1	1		1			1													1	1			1	1	1	1			1		1			1				1	1
Danio rerio	Zebrafish	716.24	1400		1		1	1	1	1	1					1	1					1		1	1	1	1	1		1	1	1	1	1	1	1	1				1	1		1					1
Rattus norvegicus	Norway Brown rat	1028.6	2750		1					1																			1						1	1	1			1	1
Takifugu rubripes	Tiger puffer	10.8	400		1		1			1						1									1					1	1	1	1		1						1	1					1	1
Tetraodon nigroviridis	Spotted green puffer	3.6?	400		1					1						1									1					1	1	1	1						1					1			1	1
Geospiza magnirostris	Large ground finch	51.25	1250					1		1						1	1													1	1				1	1	1				1
Mammuthus primigenius	Mammoth	2054.37	4700		1					1																											1				1			1
Monodelphis domestica	Possum	1878.12	3600		1					1																			1						1	1				1	1	1		1
Pantholops hodgsonii	Tibetan antelope	920.96	2750							1																									1		1			1	1
Xiphophorus maculatus	platyfish	45	900		1		1	1		1						1						1				1	1			1		1	1						1									1	1
Oncorhynchus mykiss	rainbow trout	1027.29	2660	No	1		1			1																1	1		1	1			1								1	1		1
Canis familiaris	Dog	805	2445		1					1						1																			1		1				1
Ficedula albicollis	flycatcher	544.549	1130		1					1						1																		1					1					1
Ficedula hypoleuca	flycatcher	544.549	1130		1					1						1																		1					1					1
Felis catus	house cat	898.8	2800		1					1																									1	1	1				1
Balaenoptera acutorostrata scammoni	North Pacific minke whale		2440		1			1		1						1										1				1					1	1	1			1	1	1						1
Neoceratodus forsteri	Australian lungfish	20000	50000	No			1			1									1								1			1			1						1					1
Aneides flavipunctatus		20908.8	44000	No	1		1			1																1	1		1	1	1		1		1	1	1							1
Batrachoseps nigriventris		9847.5	25000	No			1	1		1						1	1									1	1			1			1		1									1
Eurycea tynerensis		6295	25000	No	1		1			1							1									1	1	1		1	1		1		1		1							1
Desmognathus ochrophaeus		5953.5	15000	No			1		1	1							1									1	1			1	1		1		1		1							1
Bolitoglossa rostrata		14184.6	47000	No			1																			1				1	1		1		1		1							1
Bolitoglossa occidentalis		14271.7	43000	No	1		1																			1	1			1	1		1		1		1							1
		N	34
		r	0.0304
		p	0.8644
Chordates
Xenopus tropicalis	African clawed frog	586.5	1700		1	1	1	1		1	1					1										1	1		1		1	1	1	1	1		1				1
Anolis carolinensis	Green anole	602	2200		1					1							1									1	1		1	1	1	1	1		1						1	1				1	1	1
Gallus gallus	Chicken	51.78	1200		1					1																										1	1				1	1
Mus musculus	Mouse	944.3	2800		1					1																									1	1	1			1	1
Gorilla gorilla	Gorilla		3500		1					1																			1						1	1	1			1	1
Homo sapiens	Human	1223	3200		1	1		1		1						1																			1	1	1			1		1		1
Bos taurus	Cow	1321.19	2860		1					1						1																			1		1				1
Pelodiscus sinensis	Soft shell turtle	170.612	2210		1					1																									1						1
Chelonia mydas	Green turtle	191.52	2240		1					1																									1						1
Branchiostoma floridae	Lancelet	145.6	520		1	1	1	1	1	1	1			1	1	1	1		1	1	1	1		1	1	1	1			1	1	1							1		1	1					1
Ornithorhynchus anatinus	Platypus	817.19	2300		1					1																				1				1	1	1	1											1
Latimeria menadoensis	Indonesian coelacanth		2740		1		1			1	1					1										1	1		1	1			1	1	1									1				1	1
Latimeria chalumnae	Coelacanth	615.13	2740		1		1		1	1	1		1			1													1	1			1	1	1	1			1		1			1				1	1
Danio rerio	Zebrafish	716.24	1400		1		1	1	1	1	1					1	1					1		1	1	1	1	1		1	1	1	1	1	1	1	1				1	1		1					1
Rattus norvegicus	Norway Brown rat	1028.6	2750		1					1																			1						1	1	1			1	1
Takifugu rubripes	Tiger puffer	10.8	400		1		1			1						1									1					1	1	1	1		1						1	1					1	1
Tetraodon nigroviridis	Spotted green puffer	3.6?	400		1					1						1									1					1	1	1	1						1					1			1	1
Geospiza magnirostris	Large ground finch	51.25	1250					1		1						1	1													1	1				1	1	1				1
Ciona savignyi	Pacific transparent sea squirt		157				1	1	1	1	1		1			1	1		1			1			1	1				1		1								1							1		1
Mammuthus primigenius	Mammoth	2054.37	4700		1					1																											1				1			1
Monodelphis domestica	Possum	1878.12	3600		1					1																			1						1	1				1	1	1		1
Pantholops hodgsonii	Tibetan antelope	920.96	2750							1																									1		1			1	1
Xiphophorus maculatus	platyfish	45	900		1		1	1		1						1						1				1	1			1		1	1						1									1	1
Oncorhynchus mykiss	rainbow trout	1027.29	2660	No	1		1			1																1	1		1	1			1								1	1		1
Petromyzon marinus	Sea lamprey		2171		1		1			1							1		1		1					1				1		1							1		1
Canis familiaris	Dog	805	2445		1					1						1																			1		1				1
Ficedula albicollis	flycatcher	544.549	1130		1					1						1																		1					1					1
Ficedula hypoleuca	flycatcher	544.549	1130		1					1						1																		1					1					1
Felis catus	house cat	898.8	2800		1					1																									1	1	1				1
Balaenoptera acutorostrata scammoni	North Pacific minke whale		2440		1			1		1						1										1				1					1	1	1			1	1	1						1
Neoceratodus forsteri	Australian lungfish	20000	50000	No			1			1									1								1			1			1						1					1
Aneides flavipunctatus		20908.8	44000	No	1		1			1																1	1		1	1	1		1		1	1	1							1
Batrachoseps nigriventris		9847.5	25000	No			1	1		1						1	1									1	1			1			1		1									1
Eurycea tynerensis		6295	25000	No	1		1			1							1									1	1	1		1	1		1		1		1							1
Desmognathus ochrophaeus		5953.5	15000	No			1		1	1							1									1	1			1	1		1		1		1							1
Bolitoglossa rostrata		14184.6	47000	No			1																			1				1	1		1		1		1							1
Bolitoglossa occidentalis		14271.7	43000	No	1		1																			1	1			1	1		1		1		1							1
[truncated: 31 more columns]

[truncated: 5 more sheets: Eukaryotes <500 Mb, Eukaryotes > 500 Mb, Eukaryotes <1000 Mb, Eukaryotes > 1000 Mb, Sheet1]
